# Supplementary material for: Male sex pheromone components in Heliconius butterflies released by the androconia affect female choice
Source: PeerJ. 2017 Nov 7;5:e3953. doi: 10.7717/peerj.3953 (PMC5680698; doi:10.7717/peerj.3953)
Supplement: Supplemental Information 1 — Observations of female and male behaviours. [file peerj-05-3953-s001.csv]

ExperimentID	Mated	Male	Minute	Flutter	Fly away	Abdomen up	Wings open	Court	TotalTime	Species
16_02_03	N	E	1	NA	NA	NA	NA	0	120	Mprosina
16_02_03	N	C	1	NA	NA	NA	NA	0	120	Mprosina
16_02_03	N	N	1	0	0	0	0	0	120	Mprosina
16_02_03	N	E	2	NA	NA	NA	NA	0	120	Mprosina
16_02_03	N	C	2	NA	NA	NA	NA	0	120	Mprosina
16_02_03	N	N	2	0	0	1	0	0	120	Mprosina
16_02_03	N	E	3	NA	NA	NA	NA	0	120	Mprosina
16_02_03	N	C	3	NA	NA	NA	NA	0	120	Mprosina
16_02_03	N	N	3	0	0	1	0	0	120	Mprosina
16_02_03	N	E	4	NA	NA	NA	NA	0	120	Mprosina
16_02_03	N	C	4	NA	NA	NA	NA	0	120	Mprosina
16_02_03	N	N	4	0	0	1	0	0	120	Mprosina
16_02_03	N	E	5	NA	NA	NA	NA	0	120	Mprosina
16_02_03	N	C	5	NA	NA	NA	NA	0	120	Mprosina
16_02_03	N	N	5	0	0	1	0	0	120	Mprosina
16_02_03	N	E	6	NA	NA	NA	NA	0	120	Mprosina
16_02_03	N	C	6	NA	NA	NA	NA	0	120	Mprosina
16_02_03	N	N	6	0	0	1	0	0	120	Mprosina
16_02_03	N	E	7	NA	NA	NA	NA	0	120	Mprosina
16_02_03	N	C	7	NA	NA	NA	NA	0	120	Mprosina
16_02_03	N	N	7	0	0	1	0	0	120	Mprosina
16_02_03	N	E	8	NA	NA	NA	NA	0	120	Mprosina
16_02_03	N	C	8	NA	NA	NA	NA	0	120	Mprosina
16_02_03	N	N	8	0	0	1	0	0	120	Mprosina
16_02_03	N	E	9	NA	NA	NA	NA	0	120	Mprosina
16_02_03	N	C	9	NA	NA	NA	NA	0	120	Mprosina
16_02_03	N	N	9	0	0	1	0	0	120	Mprosina
16_02_03	N	E	10	NA	NA	NA	NA	0	120	Mprosina
16_02_03	N	C	10	NA	NA	NA	NA	0	120	Mprosina
16_02_03	N	N	10	0	0	1	0	0	120	Mprosina
16_02_03	N	E	11	NA	NA	NA	NA	0	120	Mprosina
16_02_03	N	C	11	NA	NA	NA	NA	0	120	Mprosina
16_02_03	N	N	11	0	0	1	0	0	120	Mprosina
16_02_03	N	E	12	NA	NA	NA	NA	0	120	Mprosina
16_02_03	N	C	12	NA	NA	NA	NA	0	120	Mprosina
16_02_03	N	N	12	0	0	1	0	0	120	Mprosina
16_02_03	N	E	13	NA	NA	NA	NA	0	120	Mprosina
16_02_03	N	C	13	NA	NA	NA	NA	0	120	Mprosina
16_02_03	N	N	13	0	0	1	0	0	120	Mprosina
16_02_03	N	E	14	NA	NA	NA	NA	0	120	Mprosina
16_02_03	N	C	14	NA	NA	NA	NA	0	120	Mprosina
16_02_03	N	N	14	0	0	1	0	0	120	Mprosina
16_02_03	N	E	15	NA	NA	NA	NA	0	120	Mprosina
16_02_03	N	C	15	NA	NA	NA	NA	0	120	Mprosina
16_02_03	N	N	15	0	0	1	0	0	120	Mprosina
16_02_03	N	E	16	NA	NA	NA	NA	0	120	Mprosina
16_02_03	N	C	16	NA	NA	NA	NA	0	120	Mprosina
16_02_03	N	N	16	0	0	1	0	0	120	Mprosina
16_02_03	N	E	17	NA	NA	NA	NA	0	120	Mprosina
16_02_03	N	C	17	NA	NA	NA	NA	0	120	Mprosina
16_02_03	N	N	17	0	0	1	0	0	120	Mprosina
16_02_03	N	E	18	NA	NA	NA	NA	0	120	Mprosina
16_02_03	N	C	18	NA	NA	NA	NA	0	120	Mprosina
16_02_03	N	N	18	0	0	1	0	0	120	Mprosina
16_02_03	N	E	19	NA	NA	NA	NA	0	120	Mprosina
16_02_03	N	C	19	NA	NA	NA	NA	0	120	Mprosina
16_02_03	N	N	19	0	0	1	0	0	120	Mprosina
16_02_03	N	E	20	NA	NA	NA	NA	0	120	Mprosina
16_02_03	N	C	20	NA	NA	NA	NA	0	120	Mprosina
16_02_03	N	N	20	0	0	1	0	0	120	Mprosina
16_02_03	N	E	21	NA	NA	NA	NA	0	120	Mprosina
16_02_03	N	C	21	NA	NA	NA	NA	0	120	Mprosina
16_02_03	N	N	21	0	0	1	0	0	120	Mprosina
16_02_03	N	E	22	NA	NA	NA	NA	0	120	Mprosina
16_02_03	N	C	22	NA	NA	NA	NA	0	120	Mprosina
16_02_03	N	N	22	0	0	1	0	0	120	Mprosina
16_02_03	N	E	23	NA	NA	NA	NA	0	120	Mprosina
16_02_03	N	C	23	NA	NA	NA	NA	0	120	Mprosina
16_02_03	N	N	23	0	0	1	0	0	120	Mprosina
16_02_03	N	E	24	NA	NA	NA	NA	0	120	Mprosina
16_02_03	N	C	24	NA	NA	NA	NA	0	120	Mprosina
16_02_03	N	N	24	0	0	1	0	0	120	Mprosina
16_02_03	N	E	25	NA	NA	NA	NA	0	120	Mprosina
16_02_03	N	C	25	NA	NA	NA	NA	0	120	Mprosina
16_02_03	N	N	25	0	0	1	0	0	120	Mprosina
16_02_03	N	E	26	NA	NA	NA	NA	0	120	Mprosina
16_02_03	N	C	26	NA	NA	NA	NA	0	120	Mprosina
16_02_03	N	N	26	0	0	1	0	0	120	Mprosina
16_02_03	N	E	27	NA	NA	NA	NA	0	120	Mprosina
16_02_03	N	C	27	NA	NA	NA	NA	0	120	Mprosina
16_02_03	N	N	27	0	0	1	0	0	120	Mprosina
16_02_03	N	E	28	NA	NA	NA	NA	0	120	Mprosina
16_02_03	N	C	28	NA	NA	NA	NA	0	120	Mprosina
16_02_03	N	N	28	0	0	1	0	0	120	Mprosina
16_02_03	N	E	29	NA	NA	NA	NA	0	120	Mprosina
16_02_03	N	C	29	NA	NA	NA	NA	0	120	Mprosina
16_02_03	N	N	29	0	0	1	0	0	120	Mprosina
16_02_03	N	E	30	NA	NA	NA	NA	0	120	Mprosina
16_02_03	N	C	30	NA	NA	NA	NA	0	120	Mprosina
16_02_03	N	N	30	0	0	1	0	0	120	Mprosina
16_02_03	N	E	31	NA	NA	NA	NA	0	120	Mprosina
16_02_03	N	C	31	NA	NA	NA	NA	0	120	Mprosina
16_02_03	N	N	31	0	0	1	0	0	120	Mprosina
16_02_03	N	E	32	NA	NA	NA	NA	0	120	Mprosina
16_02_03	N	C	32	NA	NA	NA	NA	0	120	Mprosina
16_02_03	N	N	32	0	0	1	0	0	120	Mprosina
16_02_03	N	E	33	NA	NA	NA	NA	0	120	Mprosina
16_02_03	N	C	33	NA	NA	NA	NA	0	120	Mprosina
16_02_03	N	N	33	0	0	1	0	0	120	Mprosina
16_02_03	N	E	34	NA	NA	NA	NA	0	120	Mprosina
16_02_03	N	C	34	NA	NA	NA	NA	0	120	Mprosina
16_02_03	N	N	34	0	0	1	0	0	120	Mprosina
16_02_03	N	E	35	NA	NA	NA	NA	0	120	Mprosina
16_02_03	N	C	35	NA	NA	NA	NA	0	120	Mprosina
16_02_03	N	N	35	0	0	1	0	0	120	Mprosina
16_02_03	N	E	36	NA	NA	NA	NA	0	120	Mprosina
16_02_03	N	C	36	NA	NA	NA	NA	0	120	Mprosina
16_02_03	N	N	36	0	0	1	0	0	120	Mprosina
16_02_03	N	E	37	NA	NA	NA	NA	0	120	Mprosina
16_02_03	N	C	37	NA	NA	NA	NA	0	120	Mprosina
16_02_03	N	N	37	0	0	1	0	0	120	Mprosina
16_02_03	N	E	38	NA	NA	NA	NA	0	120	Mprosina
16_02_03	N	C	38	NA	NA	NA	NA	0	120	Mprosina
16_02_03	N	N	38	0	0	1	0	0	120	Mprosina
16_02_03	N	E	39	NA	NA	NA	NA	0	120	Mprosina
16_02_03	N	C	39	NA	NA	NA	NA	0	120	Mprosina
16_02_03	N	N	39	0	0	1	0	0	120	Mprosina
16_02_03	N	E	40	NA	NA	NA	NA	0	120	Mprosina
16_02_03	N	C	40	NA	NA	NA	NA	0	120	Mprosina
16_02_03	N	N	40	0	0	1	0	0	120	Mprosina
16_02_03	N	E	41	NA	NA	NA	NA	0	120	Mprosina
16_02_03	N	C	41	NA	NA	NA	NA	0	120	Mprosina
16_02_03	N	N	41	0	1	1	0	0	120	Mprosina
16_02_03	N	E	42	NA	NA	NA	NA	0	120	Mprosina
16_02_03	N	C	42	NA	NA	NA	NA	0	120	Mprosina
16_02_03	N	N	42	0	1	0	0	0	120	Mprosina
16_02_03	N	E	43	NA	NA	NA	NA	0	120	Mprosina
16_02_03	N	C	43	NA	NA	NA	NA	0	120	Mprosina
16_02_03	N	N	43	0	1	1	0	0	120	Mprosina
16_02_03	N	E	44	NA	NA	NA	NA	0	120	Mprosina
16_02_03	N	C	44	NA	NA	NA	NA	0	120	Mprosina
16_02_03	N	N	44	0	1	1	0	0	120	Mprosina
16_02_03	N	E	45	NA	NA	NA	NA	0	120	Mprosina
16_02_03	N	C	45	NA	NA	NA	NA	0	120	Mprosina
16_02_03	N	N	45	0	1	1	0	0	120	Mprosina
16_02_03	N	E	46	NA	NA	NA	NA	0	120	Mprosina
16_02_03	N	C	46	NA	NA	NA	NA	0	120	Mprosina
16_02_03	N	N	46	0	0	1	0	0	120	Mprosina
16_02_03	N	E	47	NA	NA	NA	NA	0	120	Mprosina
16_02_03	N	C	47	NA	NA	NA	NA	0	120	Mprosina
16_02_03	N	N	47	0	0	1	0	0	120	Mprosina
16_02_03	N	E	48	NA	NA	NA	NA	0	120	Mprosina
16_02_03	N	C	48	NA	NA	NA	NA	0	120	Mprosina
16_02_03	N	N	48	0	0	1	0	0	120	Mprosina
16_02_03	N	E	49	NA	NA	NA	NA	0	120	Mprosina
16_02_03	N	C	49	NA	NA	NA	NA	0	120	Mprosina
16_02_03	N	N	49	0	0	1	0	0	120	Mprosina
16_02_03	N	E	50	NA	NA	NA	NA	0	120	Mprosina
16_02_03	N	C	50	NA	NA	NA	NA	0	120	Mprosina
16_02_03	N	N	50	0	0	1	0	0	120	Mprosina
16_02_03	N	E	51	NA	NA	NA	NA	0	120	Mprosina
16_02_03	N	C	51	NA	NA	NA	NA	0	120	Mprosina
16_02_03	N	N	51	0	0	1	0	0	120	Mprosina
16_02_03	N	E	52	NA	NA	NA	NA	0	120	Mprosina
16_02_03	N	C	52	NA	NA	NA	NA	0	120	Mprosina
16_02_03	N	N	52	0	0	1	0	0	120	Mprosina
16_02_03	N	E	53	NA	NA	NA	NA	0	120	Mprosina
16_02_03	N	C	53	NA	NA	NA	NA	0	120	Mprosina
16_02_03	N	N	53	0	1	1	0	0	120	Mprosina
16_02_03	N	E	54	NA	NA	NA	NA	0	120	Mprosina
16_02_03	N	C	54	NA	NA	NA	NA	0	120	Mprosina
16_02_03	N	N	54	0	1	0	0	0	120	Mprosina
16_02_03	N	E	55	NA	NA	NA	NA	0	120	Mprosina
16_02_03	N	C	55	NA	NA	NA	NA	0	120	Mprosina
16_02_03	N	N	55	0	0	0	0	0	120	Mprosina
16_02_03	N	E	56	NA	NA	NA	NA	0	120	Mprosina
16_02_03	N	C	56	NA	NA	NA	NA	0	120	Mprosina
16_02_03	N	N	56	0	0	1	0	0	120	Mprosina
16_02_03	N	E	57	NA	NA	NA	NA	0	120	Mprosina
16_02_03	N	C	57	NA	NA	NA	NA	0	120	Mprosina
16_02_03	N	N	57	0	1	0	0	0	120	Mprosina
16_02_03	N	E	58	NA	NA	NA	NA	0	120	Mprosina
16_02_03	N	C	58	NA	NA	NA	NA	0	120	Mprosina
16_02_03	N	N	58	0	1	0	0	0	120	Mprosina
16_02_03	N	E	59	NA	NA	NA	NA	0	120	Mprosina
16_02_03	N	C	59	NA	NA	NA	NA	0	120	Mprosina
16_02_03	N	N	59	0	0	1	0	0	120	Mprosina
16_02_03	N	E	60	NA	NA	NA	NA	0	120	Mprosina
16_02_03	N	C	60	NA	NA	NA	NA	0	120	Mprosina
16_02_03	N	N	60	0	0	1	0	0	120	Mprosina
16_02_03	N	E	61	NA	NA	NA	NA	0	120	Mprosina
16_02_03	N	C	61	NA	NA	NA	NA	0	120	Mprosina
16_02_03	N	N	61	0	0	1	0	0	120	Mprosina
16_02_03	N	E	62	NA	NA	NA	NA	0	120	Mprosina
16_02_03	N	C	62	NA	NA	NA	NA	0	120	Mprosina
16_02_03	N	N	62	0	0	1	0	0	120	Mprosina
16_02_03	N	E	63	NA	NA	NA	NA	0	120	Mprosina
16_02_03	N	C	63	NA	NA	NA	NA	0	120	Mprosina
16_02_03	N	N	63	0	0	1	0	0	120	Mprosina
16_02_03	N	E	64	NA	NA	NA	NA	0	120	Mprosina
16_02_03	N	C	64	NA	NA	NA	NA	0	120	Mprosina
16_02_03	N	N	64	0	0	1	0	0	120	Mprosina
16_02_03	N	E	65	NA	NA	NA	NA	0	120	Mprosina
16_02_03	N	C	65	NA	NA	NA	NA	0	120	Mprosina
16_02_03	N	N	65	0	0	1	0	0	120	Mprosina
16_02_03	N	E	66	NA	NA	NA	NA	0	120	Mprosina
16_02_03	N	C	66	NA	NA	NA	NA	0	120	Mprosina
16_02_03	N	N	66	0	0	1	0	0	120	Mprosina
16_02_03	N	E	67	NA	NA	NA	NA	0	120	Mprosina
16_02_03	N	C	67	NA	NA	NA	NA	0	120	Mprosina
16_02_03	N	N	67	0	0	1	0	0	120	Mprosina
16_02_03	N	E	68	NA	NA	NA	NA	0	120	Mprosina
16_02_03	N	C	68	NA	NA	NA	NA	0	120	Mprosina
16_02_03	N	N	68	0	0	1	0	0	120	Mprosina
16_02_03	N	E	69	NA	NA	NA	NA	0	120	Mprosina
16_02_03	N	C	69	0	1	0	1	1	120	Mprosina
16_02_03	N	N	69	0	0	1	0	0	120	Mprosina
16_02_03	N	E	70	NA	NA	NA	NA	0	120	Mprosina
16_02_03	N	C	70	NA	NA	NA	NA	0	120	Mprosina
16_02_03	N	N	70	0	1	0	0	0	120	Mprosina
16_02_03	N	E	71	NA	NA	NA	NA	0	120	Mprosina
16_02_03	N	C	71	NA	NA	NA	NA	0	120	Mprosina
16_02_03	N	N	71	0	1	0	0	0	120	Mprosina
16_02_03	N	E	72	NA	NA	NA	NA	0	120	Mprosina
16_02_03	N	C	72	NA	NA	NA	NA	0	120	Mprosina
16_02_03	N	N	72	0	0	0	0	0	120	Mprosina
16_02_03	N	E	73	NA	NA	NA	NA	0	120	Mprosina
16_02_03	N	C	73	NA	NA	NA	NA	0	120	Mprosina
16_02_03	N	N	73	0	0	0	0	0	120	Mprosina
16_02_03	N	E	74	NA	NA	NA	NA	0	120	Mprosina
16_02_03	N	C	74	NA	NA	NA	NA	0	120	Mprosina
16_02_03	N	N	74	0	0	0	0	0	120	Mprosina
16_02_03	N	E	75	NA	NA	NA	NA	0	120	Mprosina
16_02_03	N	C	75	NA	NA	NA	NA	0	120	Mprosina
16_02_03	N	N	75	0	0	1	0	0	120	Mprosina
16_02_03	N	E	76	NA	NA	NA	NA	0	120	Mprosina
16_02_03	N	C	76	NA	NA	NA	NA	0	120	Mprosina
16_02_03	N	N	76	0	0	1	0	0	120	Mprosina
16_02_03	N	E	77	NA	NA	NA	NA	0	120	Mprosina
16_02_03	N	C	77	NA	NA	NA	NA	0	120	Mprosina
16_02_03	N	N	77	0	0	1	0	0	120	Mprosina
16_02_03	N	E	78	NA	NA	NA	NA	0	120	Mprosina
16_02_03	N	C	78	NA	NA	NA	NA	0	120	Mprosina
16_02_03	N	N	78	0	0	1	0	0	120	Mprosina
16_02_03	N	E	79	NA	NA	NA	NA	0	120	Mprosina
16_02_03	N	C	79	NA	NA	NA	NA	0	120	Mprosina
16_02_03	N	N	79	0	0	1	0	0	120	Mprosina
16_02_03	N	E	80	NA	NA	NA	NA	0	120	Mprosina
16_02_03	N	C	80	NA	NA	NA	NA	0	120	Mprosina
16_02_03	N	N	80	0	1	0	0	0	120	Mprosina
16_02_03	N	E	81	NA	NA	NA	NA	0	120	Mprosina
16_02_03	N	C	81	NA	NA	NA	NA	0	120	Mprosina
16_02_03	N	N	81	0	0	0	0	0	120	Mprosina
16_02_03	N	E	82	NA	NA	NA	NA	0	120	Mprosina
16_02_03	N	C	82	NA	NA	NA	NA	0	120	Mprosina
16_02_03	N	N	82	0	0	0	0	0	120	Mprosina
16_02_03	N	E	83	NA	NA	NA	NA	0	120	Mprosina
16_02_03	N	C	83	NA	NA	NA	NA	0	120	Mprosina
16_02_03	N	N	83	0	0	0	0	0	120	Mprosina
16_02_03	N	E	84	NA	NA	NA	NA	0	120	Mprosina
16_02_03	N	C	84	NA	NA	NA	NA	0	120	Mprosina
16_02_03	N	N	84	0	1	0	0	0	120	Mprosina
16_02_03	N	E	85	NA	NA	NA	NA	0	120	Mprosina
16_02_03	N	C	85	NA	NA	NA	NA	0	120	Mprosina
16_02_03	N	N	85	0	1	1	0	0	120	Mprosina
16_02_03	N	E	86	NA	NA	NA	NA	0	120	Mprosina
16_02_03	N	C	86	NA	NA	NA	NA	0	120	Mprosina
16_02_03	N	N	86	0	0	1	0	0	120	Mprosina
16_02_03	N	E	87	NA	NA	NA	NA	0	120	Mprosina
16_02_03	N	C	87	NA	NA	NA	NA	0	120	Mprosina
16_02_03	N	N	87	0	0	1	0	0	120	Mprosina
16_02_03	N	E	88	NA	NA	NA	NA	0	120	Mprosina
16_02_03	N	C	88	NA	NA	NA	NA	0	120	Mprosina
16_02_03	N	N	88	0	0	1	0	0	120	Mprosina
16_02_03	N	E	89	NA	NA	NA	NA	0	120	Mprosina
16_02_03	N	C	89	NA	NA	NA	NA	0	120	Mprosina
16_02_03	N	N	89	0	0	1	0	0	120	Mprosina
16_02_03	N	E	90	NA	NA	NA	NA	0	120	Mprosina
16_02_03	N	C	90	NA	NA	NA	NA	0	120	Mprosina
16_02_03	N	N	90	0	0	1	0	0	120	Mprosina
16_02_03	N	E	91	NA	NA	NA	NA	0	120	Mprosina
16_02_03	N	C	91	NA	NA	NA	NA	0	120	Mprosina
16_02_03	N	N	91	0	0	1	0	0	120	Mprosina
16_02_03	N	E	92	NA	NA	NA	NA	0	120	Mprosina
16_02_03	N	C	92	NA	NA	NA	NA	0	120	Mprosina
16_02_03	N	N	92	0	0	1	0	0	120	Mprosina
16_02_03	N	E	93	0	0	1	0	1	120	Mprosina
16_02_03	N	C	93	NA	NA	NA	NA	0	120	Mprosina
16_02_03	N	N	93	0	0	1	0	0	120	Mprosina
16_02_03	N	E	94	NA	NA	NA	NA	0	120	Mprosina
16_02_03	N	C	94	NA	NA	NA	NA	0	120	Mprosina
16_02_03	N	N	94	0	0	1	0	0	120	Mprosina
16_02_03	N	E	95	NA	NA	NA	NA	0	120	Mprosina
16_02_03	N	C	95	NA	NA	NA	NA	0	120	Mprosina
16_02_03	N	N	95	0	0	1	0	0	120	Mprosina
16_02_03	N	E	96	NA	NA	NA	NA	0	120	Mprosina
16_02_03	N	C	96	NA	NA	NA	NA	0	120	Mprosina
16_02_03	N	N	96	0	1	0	0	0	120	Mprosina
16_02_03	N	E	97	NA	NA	NA	NA	0	120	Mprosina
16_02_03	N	C	97	NA	NA	NA	NA	0	120	Mprosina
16_02_03	N	N	97	0	0	0	0	0	120	Mprosina
16_02_03	N	E	98	NA	NA	NA	NA	0	120	Mprosina
16_02_03	N	C	98	NA	NA	NA	NA	0	120	Mprosina
16_02_03	N	N	98	0	0	0	0	0	120	Mprosina
16_02_03	N	E	99	NA	NA	NA	NA	0	120	Mprosina
16_02_03	N	C	99	NA	NA	NA	NA	0	120	Mprosina
16_02_03	N	N	99	0	0	0	0	0	120	Mprosina
16_02_03	N	E	100	NA	NA	NA	NA	0	120	Mprosina
16_02_03	N	C	100	NA	NA	NA	NA	0	120	Mprosina
16_02_03	N	N	100	0	0	0	0	0	120	Mprosina
16_02_03	N	E	101	NA	NA	NA	NA	0	120	Mprosina
16_02_03	N	C	101	NA	NA	NA	NA	0	120	Mprosina
16_02_03	N	N	101	0	0	0	0	0	120	Mprosina
16_02_03	N	E	102	NA	NA	NA	NA	0	120	Mprosina
16_02_03	N	C	102	NA	NA	NA	NA	0	120	Mprosina
16_02_03	N	N	102	0	0	0	0	0	120	Mprosina
16_02_03	N	E	103	NA	NA	NA	NA	0	120	Mprosina
16_02_03	N	C	103	NA	NA	NA	NA	0	120	Mprosina
16_02_03	N	N	103	0	0	0	0	0	120	Mprosina
16_02_03	N	E	104	NA	NA	NA	NA	0	120	Mprosina
16_02_03	N	C	104	NA	NA	NA	NA	0	120	Mprosina
16_02_03	N	N	104	0	0	0	0	0	120	Mprosina
16_02_03	N	E	105	NA	NA	NA	NA	0	120	Mprosina
16_02_03	N	C	105	NA	NA	NA	NA	0	120	Mprosina
16_02_03	N	N	105	0	0	0	0	0	120	Mprosina
16_02_03	N	E	106	NA	NA	NA	NA	0	120	Mprosina
16_02_03	N	C	106	NA	NA	NA	NA	0	120	Mprosina
16_02_03	N	N	106	0	0	0	0	0	120	Mprosina
16_02_03	N	E	107	NA	NA	NA	NA	0	120	Mprosina
16_02_03	N	C	107	NA	NA	NA	NA	0	120	Mprosina
16_02_03	N	N	107	0	0	0	0	0	120	Mprosina
16_02_03	N	E	108	NA	NA	NA	NA	0	120	Mprosina
16_02_03	N	C	108	NA	NA	NA	NA	0	120	Mprosina
16_02_03	N	N	108	0	0	0	0	0	120	Mprosina
16_02_03	N	E	109	NA	NA	NA	NA	0	120	Mprosina
16_02_03	N	C	109	NA	NA	NA	NA	0	120	Mprosina
16_02_03	N	N	109	0	0	0	0	0	120	Mprosina
16_02_03	N	E	110	NA	NA	NA	NA	0	120	Mprosina
16_02_03	N	C	110	NA	NA	NA	NA	0	120	Mprosina
16_02_03	N	N	110	0	0	0	0	0	120	Mprosina
16_02_03	N	E	111	NA	NA	NA	NA	0	120	Mprosina
16_02_03	N	C	111	NA	NA	NA	NA	0	120	Mprosina
16_02_03	N	N	111	0	0	0	0	0	120	Mprosina
16_02_03	N	E	112	NA	NA	NA	NA	0	120	Mprosina
16_02_03	N	C	112	NA	NA	NA	NA	0	120	Mprosina
16_02_03	N	N	112	0	0	0	0	0	120	Mprosina
16_02_03	N	E	113	NA	NA	NA	NA	0	120	Mprosina
16_02_03	N	C	113	NA	NA	NA	NA	0	120	Mprosina
16_02_03	N	N	113	0	0	0	0	0	120	Mprosina
16_02_03	N	E	114	NA	NA	NA	NA	0	120	Mprosina
16_02_03	N	C	114	NA	NA	NA	NA	0	120	Mprosina
16_02_03	N	N	114	0	0	0	0	0	120	Mprosina
16_02_03	N	E	115	NA	NA	NA	NA	0	120	Mprosina
16_02_03	N	C	115	NA	NA	NA	NA	0	120	Mprosina
16_02_03	N	N	115	0	0	0	0	0	120	Mprosina
16_02_03	N	E	116	NA	NA	NA	NA	0	120	Mprosina
16_02_03	N	C	116	NA	NA	NA	NA	0	120	Mprosina
16_02_03	N	N	116	0	0	0	0	0	120	Mprosina
16_02_03	N	E	117	NA	NA	NA	NA	0	120	Mprosina
16_02_03	N	C	117	NA	NA	NA	NA	0	120	Mprosina
16_02_03	N	N	117	0	0	0	0	0	120	Mprosina
16_02_03	N	E	118	NA	NA	NA	NA	0	120	Mprosina
16_02_03	N	C	118	NA	NA	NA	NA	0	120	Mprosina
16_02_03	N	N	118	0	0	0	0	0	120	Mprosina
16_02_03	N	E	119	NA	NA	NA	NA	0	120	Mprosina
16_02_03	N	C	119	NA	NA	NA	NA	0	120	Mprosina
16_02_03	N	N	119	0	0	0	0	0	120	Mprosina
16_02_03	N	E	120	NA	NA	NA	NA	0	120	Mprosina
16_02_03	N	C	120	NA	NA	NA	NA	0	120	Mprosina
16_02_03	N	N	120	0	0	0	0	0	120	Mprosina
16_02_07	N	E	1	NA	NA	NA	NA	0	120	Mprosina
16_02_07	N	C	1	0	1	1	0	1	120	Mprosina
16_02_07	N	N	1	0	1	0	0	0	120	Mprosina
16_02_07	N	E	2	NA	NA	NA	NA	0	120	Mprosina
16_02_07	N	C	2	1	0	0	0	1	120	Mprosina
16_02_07	N	N	2	0	1	0	0	0	120	Mprosina
16_02_07	N	E	3	NA	NA	NA	NA	0	120	Mprosina
16_02_07	N	C	3	0	1	0	0	1	120	Mprosina
16_02_07	N	N	3	0	1	0	0	0	120	Mprosina
16_02_07	N	E	4	NA	NA	NA	NA	0	120	Mprosina
16_02_07	N	C	4	NA	NA	NA	NA	0	120	Mprosina
16_02_07	N	N	4	0	1	1	0	0	120	Mprosina
16_02_07	N	E	5	NA	NA	NA	NA	0	120	Mprosina
16_02_07	N	C	5	NA	NA	NA	NA	0	120	Mprosina
16_02_07	N	N	5	0	0	1	0	0	120	Mprosina
16_02_07	N	E	6	NA	NA	NA	NA	0	120	Mprosina
16_02_07	N	C	6	NA	NA	NA	NA	0	120	Mprosina
16_02_07	N	N	6	0	0	1	0	0	120	Mprosina
16_02_07	N	E	7	NA	NA	NA	NA	0	120	Mprosina
16_02_07	N	C	7	NA	NA	NA	NA	0	120	Mprosina
16_02_07	N	N	7	0	0	1	0	0	120	Mprosina
16_02_07	N	E	8	NA	NA	NA	NA	0	120	Mprosina
16_02_07	N	C	8	NA	NA	NA	NA	0	120	Mprosina
16_02_07	N	N	8	0	0	0	0	0	120	Mprosina
16_02_07	N	E	9	NA	NA	NA	NA	0	120	Mprosina
16_02_07	N	C	9	NA	NA	NA	NA	0	120	Mprosina
16_02_07	N	N	9	0	1	1	0	0	120	Mprosina
16_02_07	N	E	10	NA	NA	NA	NA	0	120	Mprosina
16_02_07	N	C	10	NA	NA	NA	NA	0	120	Mprosina
16_02_07	N	N	10	0	0	0	0	0	120	Mprosina
16_02_07	N	E	11	NA	NA	NA	NA	0	120	Mprosina
16_02_07	N	C	11	NA	NA	NA	NA	0	120	Mprosina
16_02_07	N	N	11	0	0	0	0	0	120	Mprosina
16_02_07	N	E	12	NA	NA	NA	NA	0	120	Mprosina
16_02_07	N	C	12	NA	NA	NA	NA	0	120	Mprosina
16_02_07	N	N	12	0	0	0	0	0	120	Mprosina
16_02_07	N	E	13	NA	NA	NA	NA	0	120	Mprosina
16_02_07	N	C	13	NA	NA	NA	NA	0	120	Mprosina
16_02_07	N	N	13	0	1	0	0	0	120	Mprosina
16_02_07	N	E	14	NA	NA	NA	NA	0	120	Mprosina
16_02_07	N	C	14	NA	NA	NA	NA	0	120	Mprosina
16_02_07	N	N	14	0	0	0	0	0	120	Mprosina
16_02_07	N	E	15	NA	NA	NA	NA	0	120	Mprosina
16_02_07	N	C	15	NA	NA	NA	NA	0	120	Mprosina
16_02_07	N	N	15	0	0	0	0	0	120	Mprosina
16_02_07	N	E	16	NA	NA	NA	NA	0	120	Mprosina
16_02_07	N	C	16	NA	NA	NA	NA	0	120	Mprosina
16_02_07	N	N	16	0	0	0	0	0	120	Mprosina
16_02_07	N	E	17	NA	NA	NA	NA	0	120	Mprosina
16_02_07	N	C	17	NA	NA	NA	NA	0	120	Mprosina
16_02_07	N	N	17	0	0	0	0	0	120	Mprosina
16_02_07	N	E	18	NA	NA	NA	NA	0	120	Mprosina
16_02_07	N	C	18	NA	NA	NA	NA	0	120	Mprosina
16_02_07	N	N	18	0	0	1	0	0	120	Mprosina
16_02_07	N	E	19	NA	NA	NA	NA	0	120	Mprosina
16_02_07	N	C	19	NA	NA	NA	NA	0	120	Mprosina
16_02_07	N	N	19	0	1	0	0	0	120	Mprosina
16_02_07	N	E	20	NA	NA	NA	NA	0	120	Mprosina
16_02_07	N	C	20	NA	NA	NA	NA	0	120	Mprosina
16_02_07	N	N	20	0	0	1	0	0	120	Mprosina
16_02_07	N	E	21	NA	NA	NA	NA	0	120	Mprosina
16_02_07	N	C	21	NA	NA	NA	NA	0	120	Mprosina
16_02_07	N	N	21	0	0	0	0	0	120	Mprosina
16_02_07	N	E	22	NA	NA	NA	NA	0	120	Mprosina
16_02_07	N	C	22	NA	NA	NA	NA	0	120	Mprosina
16_02_07	N	N	22	0	0	0	0	0	120	Mprosina
16_02_07	N	E	23	NA	NA	NA	NA	0	120	Mprosina
16_02_07	N	C	23	NA	NA	NA	NA	0	120	Mprosina
16_02_07	N	N	23	0	0	0	0	0	120	Mprosina
16_02_07	N	E	24	NA	NA	NA	NA	0	120	Mprosina
16_02_07	N	C	24	NA	NA	NA	NA	0	120	Mprosina
16_02_07	N	N	24	0	0	0	0	0	120	Mprosina
16_02_07	N	E	25	NA	NA	NA	NA	0	120	Mprosina
16_02_07	N	C	25	NA	NA	NA	NA	0	120	Mprosina
16_02_07	N	N	25	0	0	0	0	0	120	Mprosina
16_02_07	N	E	26	NA	NA	NA	NA	0	120	Mprosina
16_02_07	N	C	26	NA	NA	NA	NA	0	120	Mprosina
16_02_07	N	N	26	0	0	0	0	0	120	Mprosina
16_02_07	N	E	27	NA	NA	NA	NA	0	120	Mprosina
16_02_07	N	C	27	NA	NA	NA	NA	0	120	Mprosina
16_02_07	N	N	27	0	0	1	0	0	120	Mprosina
16_02_07	N	E	28	NA	NA	NA	NA	0	120	Mprosina
16_02_07	N	C	28	NA	NA	NA	NA	0	120	Mprosina
16_02_07	N	N	28	0	0	1	0	0	120	Mprosina
16_02_07	N	E	29	NA	NA	NA	NA	0	120	Mprosina
16_02_07	N	C	29	NA	NA	NA	NA	0	120	Mprosina
16_02_07	N	N	29	0	0	0	0	0	120	Mprosina
16_02_07	N	E	30	NA	NA	NA	NA	0	120	Mprosina
16_02_07	N	C	30	NA	NA	NA	NA	0	120	Mprosina
16_02_07	N	N	30	0	0	0	0	0	120	Mprosina
16_02_07	N	E	31	NA	NA	NA	NA	0	120	Mprosina
16_02_07	N	C	31	NA	NA	NA	NA	0	120	Mprosina
16_02_07	N	N	31	0	0	0	0	0	120	Mprosina
16_02_07	N	E	32	NA	NA	NA	NA	0	120	Mprosina
16_02_07	N	C	32	NA	NA	NA	NA	0	120	Mprosina
16_02_07	N	N	32	0	0	0	0	0	120	Mprosina
16_02_07	N	E	33	NA	NA	NA	NA	0	120	Mprosina
16_02_07	N	C	33	NA	NA	NA	NA	0	120	Mprosina
16_02_07	N	N	33	0	0	0	0	0	120	Mprosina
16_02_07	N	E	34	NA	NA	NA	NA	0	120	Mprosina
16_02_07	N	C	34	NA	NA	NA	NA	0	120	Mprosina
16_02_07	N	N	34	0	0	1	0	0	120	Mprosina
16_02_07	N	E	35	NA	NA	NA	NA	0	120	Mprosina
16_02_07	N	C	35	NA	NA	NA	NA	0	120	Mprosina
16_02_07	N	N	35	0	0	1	0	0	120	Mprosina
16_02_07	N	E	36	NA	NA	NA	NA	0	120	Mprosina
16_02_07	N	C	36	NA	NA	NA	NA	0	120	Mprosina
16_02_07	N	N	36	0	0	1	0	0	120	Mprosina
16_02_07	N	E	37	NA	NA	NA	NA	0	120	Mprosina
16_02_07	N	C	37	NA	NA	NA	NA	0	120	Mprosina
16_02_07	N	N	37	0	0	1	0	0	120	Mprosina
16_02_07	N	E	38	NA	NA	NA	NA	0	120	Mprosina
16_02_07	N	C	38	NA	NA	NA	NA	0	120	Mprosina
16_02_07	N	N	38	0	0	1	0	0	120	Mprosina
16_02_07	N	E	39	NA	NA	NA	NA	0	120	Mprosina
16_02_07	N	C	39	NA	NA	NA	NA	0	120	Mprosina
16_02_07	N	N	39	0	0	1	0	0	120	Mprosina
16_02_07	N	E	40	NA	NA	NA	NA	0	120	Mprosina
16_02_07	N	C	40	NA	NA	NA	NA	0	120	Mprosina
16_02_07	N	N	40	0	0	1	0	0	120	Mprosina
16_02_07	N	E	41	NA	NA	NA	NA	0	120	Mprosina
16_02_07	N	C	41	NA	NA	NA	NA	0	120	Mprosina
16_02_07	N	N	41	0	0	1	0	0	120	Mprosina
16_02_07	N	E	42	NA	NA	NA	NA	0	120	Mprosina
16_02_07	N	C	42	NA	NA	NA	NA	0	120	Mprosina
16_02_07	N	N	42	0	0	1	0	0	120	Mprosina
16_02_07	N	E	43	NA	NA	NA	NA	0	120	Mprosina
16_02_07	N	C	43	NA	NA	NA	NA	0	120	Mprosina
16_02_07	N	N	43	0	0	1	0	0	120	Mprosina
16_02_07	N	E	44	NA	NA	NA	NA	0	120	Mprosina
16_02_07	N	C	44	NA	NA	NA	NA	0	120	Mprosina
16_02_07	N	N	44	0	0	1	0	0	120	Mprosina
16_02_07	N	E	45	NA	NA	NA	NA	0	120	Mprosina
16_02_07	N	C	45	NA	NA	NA	NA	0	120	Mprosina
16_02_07	N	N	45	0	1	1	0	0	120	Mprosina
16_02_07	N	E	46	NA	NA	NA	NA	0	120	Mprosina
16_02_07	N	C	46	NA	NA	NA	NA	0	120	Mprosina
16_02_07	N	N	46	0	0	0	0	0	120	Mprosina
16_02_07	N	E	47	NA	NA	NA	NA	0	120	Mprosina
16_02_07	N	C	47	NA	NA	NA	NA	0	120	Mprosina
16_02_07	N	N	47	0	0	0	0	0	120	Mprosina
16_02_07	N	E	48	NA	NA	NA	NA	0	120	Mprosina
16_02_07	N	C	48	NA	NA	NA	NA	0	120	Mprosina
16_02_07	N	N	48	0	1	0	0	0	120	Mprosina
16_02_07	N	E	49	NA	NA	NA	NA	0	120	Mprosina
16_02_07	N	C	49	NA	NA	NA	NA	0	120	Mprosina
16_02_07	N	N	49	0	0	0	0	0	120	Mprosina
16_02_07	N	E	50	NA	NA	NA	NA	0	120	Mprosina
16_02_07	N	C	50	NA	NA	NA	NA	0	120	Mprosina
16_02_07	N	N	50	0	1	1	0	0	120	Mprosina
16_02_07	N	E	51	NA	NA	NA	NA	0	120	Mprosina
16_02_07	N	C	51	NA	NA	NA	NA	0	120	Mprosina
16_02_07	N	N	51	0	0	0	0	0	120	Mprosina
16_02_07	N	E	52	NA	NA	NA	NA	0	120	Mprosina
16_02_07	N	C	52	NA	NA	NA	NA	0	120	Mprosina
16_02_07	N	N	52	0	0	1	0	0	120	Mprosina
16_02_07	N	E	53	NA	NA	NA	NA	0	120	Mprosina
16_02_07	N	C	53	NA	NA	NA	NA	0	120	Mprosina
16_02_07	N	N	53	0	0	1	0	0	120	Mprosina
16_02_07	N	E	54	NA	NA	NA	NA	0	120	Mprosina
16_02_07	N	C	54	NA	NA	NA	NA	0	120	Mprosina
16_02_07	N	N	54	0	0	1	0	0	120	Mprosina
16_02_07	N	E	55	NA	NA	NA	NA	0	120	Mprosina
16_02_07	N	C	55	NA	NA	NA	NA	0	120	Mprosina
16_02_07	N	N	55	0	0	1	0	0	120	Mprosina
16_02_07	N	E	56	NA	NA	NA	NA	0	120	Mprosina
16_02_07	N	C	56	NA	NA	NA	NA	0	120	Mprosina
16_02_07	N	N	56	0	0	1	0	0	120	Mprosina
16_02_07	N	E	57	NA	NA	NA	NA	0	120	Mprosina
16_02_07	N	C	57	NA	NA	NA	NA	0	120	Mprosina
16_02_07	N	N	57	0	0	1	0	0	120	Mprosina
16_02_07	N	E	58	NA	NA	NA	NA	0	120	Mprosina
16_02_07	N	C	58	NA	NA	NA	NA	0	120	Mprosina
16_02_07	N	N	58	0	0	1	0	0	120	Mprosina
16_02_07	N	E	59	NA	NA	NA	NA	0	120	Mprosina
16_02_07	N	C	59	NA	NA	NA	NA	0	120	Mprosina
16_02_07	N	N	59	0	1	1	0	0	120	Mprosina
16_02_07	N	E	60	NA	NA	NA	NA	0	120	Mprosina
16_02_07	N	C	60	NA	NA	NA	NA	0	120	Mprosina
16_02_07	N	N	60	0	0	1	0	0	120	Mprosina
16_02_07	N	E	61	NA	NA	NA	NA	0	120	Mprosina
16_02_07	N	C	61	NA	NA	NA	NA	0	120	Mprosina
16_02_07	N	N	61	0	0	1	0	0	120	Mprosina
16_02_07	N	E	62	NA	NA	NA	NA	0	120	Mprosina
16_02_07	N	C	62	NA	NA	NA	NA	0	120	Mprosina
16_02_07	N	N	62	0	0	1	0	0	120	Mprosina
16_02_07	N	E	63	NA	NA	NA	NA	0	120	Mprosina
16_02_07	N	C	63	NA	NA	NA	NA	0	120	Mprosina
16_02_07	N	N	63	0	0	1	0	0	120	Mprosina
16_02_07	N	E	64	NA	NA	NA	NA	0	120	Mprosina
16_02_07	N	C	64	NA	NA	NA	NA	0	120	Mprosina
16_02_07	N	N	64	0	0	1	0	0	120	Mprosina
16_02_07	N	E	65	NA	NA	NA	NA	0	120	Mprosina
16_02_07	N	C	65	NA	NA	NA	NA	0	120	Mprosina
16_02_07	N	N	65	0	0	1	0	0	120	Mprosina
16_02_07	N	E	66	NA	NA	NA	NA	0	120	Mprosina
16_02_07	N	C	66	NA	NA	NA	NA	0	120	Mprosina
16_02_07	N	N	66	0	0	1	0	0	120	Mprosina
16_02_07	N	E	67	NA	NA	NA	NA	0	120	Mprosina
16_02_07	N	C	67	NA	NA	NA	NA	0	120	Mprosina
16_02_07	N	N	67	0	0	1	0	0	120	Mprosina
16_02_07	N	E	68	NA	NA	NA	NA	0	120	Mprosina
16_02_07	N	C	68	NA	NA	NA	NA	0	120	Mprosina
16_02_07	N	N	68	0	0	1	0	0	120	Mprosina
16_02_07	N	E	69	NA	NA	NA	NA	0	120	Mprosina
16_02_07	N	C	69	NA	NA	NA	NA	0	120	Mprosina
16_02_07	N	N	69	0	0	1	0	0	120	Mprosina
16_02_07	N	E	70	NA	NA	NA	NA	0	120	Mprosina
16_02_07	N	C	70	NA	NA	NA	NA	0	120	Mprosina
16_02_07	N	N	70	0	0	1	0	0	120	Mprosina
16_02_07	N	E	71	NA	NA	NA	NA	0	120	Mprosina
16_02_07	N	C	71	NA	NA	NA	NA	0	120	Mprosina
16_02_07	N	N	71	0	0	1	0	0	120	Mprosina
16_02_07	N	E	72	NA	NA	NA	NA	0	120	Mprosina
16_02_07	N	C	72	NA	NA	NA	NA	0	120	Mprosina
16_02_07	N	N	72	0	0	1	0	0	120	Mprosina
16_02_07	N	E	73	NA	NA	NA	NA	0	120	Mprosina
16_02_07	N	C	73	NA	NA	NA	NA	0	120	Mprosina
16_02_07	N	N	73	0	0	1	0	0	120	Mprosina
16_02_07	N	E	74	NA	NA	NA	NA	0	120	Mprosina
16_02_07	N	C	74	NA	NA	NA	NA	0	120	Mprosina
16_02_07	N	N	74	0	0	1	0	0	120	Mprosina
16_02_07	N	E	75	NA	NA	NA	NA	0	120	Mprosina
16_02_07	N	C	75	NA	NA	NA	NA	0	120	Mprosina
16_02_07	N	N	75	0	0	1	0	0	120	Mprosina
16_02_07	N	E	76	NA	NA	NA	NA	0	120	Mprosina
16_02_07	N	C	76	NA	NA	NA	NA	0	120	Mprosina
16_02_07	N	N	76	0	0	1	0	0	120	Mprosina
16_02_07	N	E	77	NA	NA	NA	NA	0	120	Mprosina
16_02_07	N	C	77	NA	NA	NA	NA	0	120	Mprosina
16_02_07	N	N	77	0	0	1	0	0	120	Mprosina
16_02_07	N	E	78	NA	NA	NA	NA	0	120	Mprosina
16_02_07	N	C	78	NA	NA	NA	NA	0	120	Mprosina
16_02_07	N	N	78	0	0	1	0	0	120	Mprosina
16_02_07	N	E	79	NA	NA	NA	NA	0	120	Mprosina
16_02_07	N	C	79	NA	NA	NA	NA	0	120	Mprosina
16_02_07	N	N	79	0	0	1	0	0	120	Mprosina
16_02_07	N	E	80	NA	NA	NA	NA	0	120	Mprosina
16_02_07	N	C	80	NA	NA	NA	NA	0	120	Mprosina
16_02_07	N	N	80	0	0	1	0	0	120	Mprosina
16_02_07	N	E	81	NA	NA	NA	NA	0	120	Mprosina
16_02_07	N	C	81	NA	NA	NA	NA	0	120	Mprosina
16_02_07	N	N	81	0	0	1	0	0	120	Mprosina
16_02_07	N	E	82	NA	NA	NA	NA	0	120	Mprosina
16_02_07	N	C	82	NA	NA	NA	NA	0	120	Mprosina
16_02_07	N	N	82	0	0	0	0	0	120	Mprosina
16_02_07	N	E	83	NA	NA	NA	NA	0	120	Mprosina
16_02_07	N	C	83	NA	NA	NA	NA	0	120	Mprosina
16_02_07	N	N	83	0	0	1	0	0	120	Mprosina
16_02_07	N	E	84	NA	NA	NA	NA	0	120	Mprosina
16_02_07	N	C	84	NA	NA	NA	NA	0	120	Mprosina
16_02_07	N	N	84	0	0	1	0	0	120	Mprosina
16_02_07	N	E	85	NA	NA	NA	NA	0	120	Mprosina
16_02_07	N	C	85	NA	NA	NA	NA	0	120	Mprosina
16_02_07	N	N	85	0	1	0	0	0	120	Mprosina
16_02_07	N	E	86	NA	NA	NA	NA	0	120	Mprosina
16_02_07	N	C	86	NA	NA	NA	NA	0	120	Mprosina
16_02_07	N	N	86	0	0	0	0	0	120	Mprosina
16_02_07	N	E	87	NA	NA	NA	NA	0	120	Mprosina
16_02_07	N	C	87	NA	NA	NA	NA	0	120	Mprosina
16_02_07	N	N	87	0	0	1	0	0	120	Mprosina
16_02_07	N	E	88	NA	NA	NA	NA	0	120	Mprosina
16_02_07	N	C	88	NA	NA	NA	NA	0	120	Mprosina
16_02_07	N	N	88	0	0	0	0	0	120	Mprosina
16_02_07	N	E	89	NA	NA	NA	NA	0	120	Mprosina
16_02_07	N	C	89	NA	NA	NA	NA	0	120	Mprosina
16_02_07	N	N	89	0	0	0	0	0	120	Mprosina
16_02_07	N	E	90	NA	NA	NA	NA	0	120	Mprosina
16_02_07	N	C	90	NA	NA	NA	NA	0	120	Mprosina
16_02_07	N	N	90	0	0	0	0	0	120	Mprosina
16_02_07	N	E	91	NA	NA	NA	NA	0	120	Mprosina
16_02_07	N	C	91	NA	NA	NA	NA	0	120	Mprosina
16_02_07	N	N	91	0	0	1	0	0	120	Mprosina
16_02_07	N	E	92	NA	NA	NA	NA	0	120	Mprosina
16_02_07	N	C	92	NA	NA	NA	NA	0	120	Mprosina
16_02_07	N	N	92	0	0	1	0	0	120	Mprosina
16_02_07	N	E	93	NA	NA	NA	NA	0	120	Mprosina
16_02_07	N	C	93	NA	NA	NA	NA	0	120	Mprosina
16_02_07	N	N	93	0	1	1	0	0	120	Mprosina
16_02_07	N	E	94	NA	NA	NA	NA	0	120	Mprosina
16_02_07	N	C	94	NA	NA	NA	NA	0	120	Mprosina
16_02_07	N	N	94	0	0	0	0	0	120	Mprosina
16_02_07	N	E	95	NA	NA	NA	NA	0	120	Mprosina
16_02_07	N	C	95	NA	NA	NA	NA	0	120	Mprosina
16_02_07	N	N	95	0	0	1	0	0	120	Mprosina
16_02_07	N	E	96	NA	NA	NA	NA	0	120	Mprosina
16_02_07	N	C	96	NA	NA	NA	NA	0	120	Mprosina
16_02_07	N	N	96	0	0	1	0	0	120	Mprosina
16_02_07	N	E	97	NA	NA	NA	NA	0	120	Mprosina
16_02_07	N	C	97	NA	NA	NA	NA	0	120	Mprosina
16_02_07	N	N	97	0	0	1	0	0	120	Mprosina
16_02_07	N	E	98	NA	NA	NA	NA	0	120	Mprosina
16_02_07	N	C	98	NA	NA	NA	NA	0	120	Mprosina
16_02_07	N	N	98	0	0	1	0	0	120	Mprosina
16_02_07	N	E	99	NA	NA	NA	NA	0	120	Mprosina
16_02_07	N	C	99	NA	NA	NA	NA	0	120	Mprosina
16_02_07	N	N	99	0	0	1	0	0	120	Mprosina
16_02_07	N	E	100	NA	NA	NA	NA	0	120	Mprosina
16_02_07	N	C	100	NA	NA	NA	NA	0	120	Mprosina
16_02_07	N	N	100	0	0	1	0	0	120	Mprosina
16_02_07	N	E	101	NA	NA	NA	NA	0	120	Mprosina
16_02_07	N	C	101	NA	NA	NA	NA	0	120	Mprosina
16_02_07	N	N	101	0	0	1	0	0	120	Mprosina
16_02_07	N	E	102	NA	NA	NA	NA	0	120	Mprosina
16_02_07	N	C	102	NA	NA	NA	NA	0	120	Mprosina
16_02_07	N	N	102	0	0	1	0	0	120	Mprosina
16_02_07	N	E	103	NA	NA	NA	NA	0	120	Mprosina
16_02_07	N	C	103	NA	NA	NA	NA	0	120	Mprosina
16_02_07	N	N	103	0	1	1	0	0	120	Mprosina
16_02_07	N	E	104	NA	NA	NA	NA	0	120	Mprosina
16_02_07	N	C	104	NA	NA	NA	NA	0	120	Mprosina
16_02_07	N	N	104	0	0	0	0	0	120	Mprosina
16_02_07	N	E	105	NA	NA	NA	NA	0	120	Mprosina
16_02_07	N	C	105	NA	NA	NA	NA	0	120	Mprosina
16_02_07	N	N	105	0	0	0	0	0	120	Mprosina
16_02_07	N	E	106	NA	NA	NA	NA	0	120	Mprosina
16_02_07	N	C	106	NA	NA	NA	NA	0	120	Mprosina
16_02_07	N	N	106	0	1	1	0	0	120	Mprosina
16_02_07	N	E	107	NA	NA	NA	NA	0	120	Mprosina
16_02_07	N	C	107	NA	NA	NA	NA	0	120	Mprosina
16_02_07	N	N	107	0	0	1	0	0	120	Mprosina
16_02_07	N	E	108	NA	NA	NA	NA	0	120	Mprosina
16_02_07	N	C	108	NA	NA	NA	NA	0	120	Mprosina
16_02_07	N	N	108	0	0	1	0	0	120	Mprosina
16_02_07	N	E	109	NA	NA	NA	NA	0	120	Mprosina
16_02_07	N	C	109	NA	NA	NA	NA	0	120	Mprosina
16_02_07	N	N	109	0	0	1	0	0	120	Mprosina
16_02_07	N	E	110	NA	NA	NA	NA	0	120	Mprosina
16_02_07	N	C	110	NA	NA	NA	NA	0	120	Mprosina
16_02_07	N	N	110	0	0	1	0	0	120	Mprosina
16_02_07	N	E	111	NA	NA	NA	NA	0	120	Mprosina
16_02_07	N	C	111	NA	NA	NA	NA	0	120	Mprosina
16_02_07	N	N	111	0	0	1	0	0	120	Mprosina
16_02_07	N	E	112	NA	NA	NA	NA	0	120	Mprosina
16_02_07	N	C	112	NA	NA	NA	NA	0	120	Mprosina
16_02_07	N	N	112	0	0	0	0	0	120	Mprosina
16_02_07	N	E	113	NA	NA	NA	NA	0	120	Mprosina
16_02_07	N	C	113	NA	NA	NA	NA	0	120	Mprosina
16_02_07	N	N	113	0	0	0	0	0	120	Mprosina
16_02_07	N	E	114	NA	NA	NA	NA	0	120	Mprosina
16_02_07	N	C	114	NA	NA	NA	NA	0	120	Mprosina
16_02_07	N	N	114	0	0	0	0	0	120	Mprosina
16_02_07	N	E	115	NA	NA	NA	NA	0	120	Mprosina
16_02_07	N	C	115	NA	NA	NA	NA	0	120	Mprosina
16_02_07	N	N	115	0	0	0	0	0	120	Mprosina
16_02_07	N	E	116	NA	NA	NA	NA	0	120	Mprosina
16_02_07	N	C	116	NA	NA	NA	NA	0	120	Mprosina
16_02_07	N	N	116	0	1	0	0	0	120	Mprosina
16_02_07	N	E	117	NA	NA	NA	NA	0	120	Mprosina
16_02_07	N	C	117	NA	NA	NA	NA	0	120	Mprosina
16_02_07	N	N	117	0	0	0	0	0	120	Mprosina
16_02_07	N	E	118	NA	NA	NA	NA	0	120	Mprosina
16_02_07	N	C	118	NA	NA	NA	NA	0	120	Mprosina
16_02_07	N	N	118	0	0	0	0	0	120	Mprosina
16_02_07	N	E	119	NA	NA	NA	NA	0	120	Mprosina
16_02_07	N	C	119	NA	NA	NA	NA	0	120	Mprosina
16_02_07	N	N	119	0	0	0	0	0	120	Mprosina
16_02_07	N	E	120	NA	NA	NA	NA	0	120	Mprosina
16_02_07	N	C	120	NA	NA	NA	NA	0	120	Mprosina
16_02_07	N	N	120	0	0	0	0	0	120	Mprosina
16_02_15	N	C	1	NA	NA	NA	NA	0	120	Mprosina
16_02_15	N	E	1	NA	NA	NA	NA	0	120	Mprosina
16_02_15	N	N	1	0	0	0	0	0	120	Mprosina
16_02_15	N	C	2	NA	NA	NA	NA	0	120	Mprosina
16_02_15	N	E	2	NA	NA	NA	NA	0	120	Mprosina
16_02_15	N	N	2	0	0	0	0	0	120	Mprosina
16_02_15	N	C	3	NA	NA	NA	NA	0	120	Mprosina
16_02_15	N	E	3	NA	NA	NA	NA	0	120	Mprosina
16_02_15	N	N	3	0	0	0	0	0	120	Mprosina
16_02_15	N	C	4	NA	NA	NA	NA	0	120	Mprosina
16_02_15	N	E	4	NA	NA	NA	NA	0	120	Mprosina
16_02_15	N	N	4	0	0	0	0	0	120	Mprosina
16_02_15	N	C	5	NA	NA	NA	NA	0	120	Mprosina
16_02_15	N	E	5	NA	NA	NA	NA	0	120	Mprosina
16_02_15	N	N	5	0	0	0	0	0	120	Mprosina
16_02_15	N	C	6	NA	NA	NA	NA	0	120	Mprosina
16_02_15	N	E	6	NA	NA	NA	NA	0	120	Mprosina
16_02_15	N	N	6	0	0	0	0	0	120	Mprosina
16_02_15	N	C	7	0	0	0	1	1	120	Mprosina
16_02_15	N	E	7	NA	NA	NA	NA	0	120	Mprosina
16_02_15	N	N	7	0	0	0	0	0	120	Mprosina
16_02_15	N	C	8	NA	NA	NA	NA	0	120	Mprosina
16_02_15	N	E	8	NA	NA	NA	NA	0	120	Mprosina
16_02_15	N	N	8	0	0	0	0	0	120	Mprosina
16_02_15	N	C	9	NA	NA	NA	NA	0	120	Mprosina
16_02_15	N	E	9	NA	NA	NA	NA	0	120	Mprosina
16_02_15	N	N	9	0	0	0	0	0	120	Mprosina
16_02_15	N	C	10	NA	NA	NA	NA	0	120	Mprosina
16_02_15	N	E	10	NA	NA	NA	NA	0	120	Mprosina
16_02_15	N	N	10	0	0	0	0	0	120	Mprosina
16_02_15	N	C	11	NA	NA	NA	NA	0	120	Mprosina
16_02_15	N	E	11	NA	NA	NA	NA	0	120	Mprosina
16_02_15	N	N	11	0	0	0	0	0	120	Mprosina
16_02_15	N	C	12	NA	NA	NA	NA	0	120	Mprosina
16_02_15	N	E	12	NA	NA	NA	NA	0	120	Mprosina
16_02_15	N	N	12	0	0	0	0	0	120	Mprosina
16_02_15	N	C	13	NA	NA	NA	NA	0	120	Mprosina
16_02_15	N	E	13	NA	NA	NA	NA	0	120	Mprosina
16_02_15	N	N	13	0	0	0	1	0	120	Mprosina
16_02_15	N	C	14	1	1	0	0	1	120	Mprosina
16_02_15	N	E	14	NA	NA	NA	NA	0	120	Mprosina
16_02_15	N	N	14	0	1	0	1	0	120	Mprosina
16_02_15	N	C	15	1	1	0	0	1	120	Mprosina
16_02_15	N	E	15	NA	NA	NA	NA	0	120	Mprosina
16_02_15	N	N	15	0	1	0	0	0	120	Mprosina
16_02_15	N	C	16	NA	NA	NA	NA	0	120	Mprosina
16_02_15	N	E	16	NA	NA	NA	NA	0	120	Mprosina
16_02_15	N	N	16	0	1	0	0	0	120	Mprosina
16_02_15	N	C	17	NA	NA	NA	NA	0	120	Mprosina
16_02_15	N	E	17	NA	NA	NA	NA	0	120	Mprosina
16_02_15	N	N	17	0	0	0	0	0	120	Mprosina
16_02_15	N	C	18	0	1	1	0	1	120	Mprosina
16_02_15	N	E	18	NA	NA	NA	NA	0	120	Mprosina
16_02_15	N	N	18	0	0	0	0	0	120	Mprosina
16_02_15	N	C	19	NA	NA	NA	NA	0	120	Mprosina
16_02_15	N	E	19	NA	NA	NA	NA	0	120	Mprosina
16_02_15	N	N	19	0	1	1	0	0	120	Mprosina
16_02_15	N	C	20	NA	NA	NA	NA	0	120	Mprosina
16_02_15	N	E	20	NA	NA	NA	NA	0	120	Mprosina
16_02_15	N	N	20	0	1	1	0	0	120	Mprosina
16_02_15	N	C	21	NA	NA	NA	NA	0	120	Mprosina
16_02_15	N	E	21	NA	NA	NA	NA	0	120	Mprosina
16_02_15	N	N	21	0	1	0	1	0	120	Mprosina
16_02_15	N	C	22	NA	NA	NA	NA	0	120	Mprosina
16_02_15	N	E	22	NA	NA	NA	NA	0	120	Mprosina
16_02_15	N	N	22	0	1	0	0	0	120	Mprosina
16_02_15	N	C	23	NA	NA	NA	NA	0	120	Mprosina
16_02_15	N	E	23	NA	NA	NA	NA	0	120	Mprosina
16_02_15	N	N	23	0	1	0	1	0	120	Mprosina
16_02_15	N	C	24	NA	NA	NA	NA	0	120	Mprosina
16_02_15	N	E	24	NA	NA	NA	NA	0	120	Mprosina
16_02_15	N	N	24	0	0	0	0	0	120	Mprosina
16_02_15	N	C	25	NA	NA	NA	NA	0	120	Mprosina
16_02_15	N	E	25	NA	NA	NA	NA	0	120	Mprosina
16_02_15	N	N	25	0	1	1	1	0	120	Mprosina
16_02_15	N	C	26	NA	NA	NA	NA	0	120	Mprosina
16_02_15	N	E	26	NA	NA	NA	NA	0	120	Mprosina
16_02_15	N	N	26	0	1	0	0	0	120	Mprosina
16_02_15	N	C	27	NA	NA	NA	NA	0	120	Mprosina
16_02_15	N	E	27	NA	NA	NA	NA	0	120	Mprosina
16_02_15	N	N	27	0	0	0	0	0	120	Mprosina
16_02_15	N	C	28	NA	NA	NA	NA	0	120	Mprosina
16_02_15	N	E	28	NA	NA	NA	NA	0	120	Mprosina
16_02_15	N	N	28	0	1	0	0	0	120	Mprosina
16_02_15	N	C	29	0	1	0	1	1	120	Mprosina
16_02_15	N	E	29	NA	NA	NA	NA	0	120	Mprosina
16_02_15	N	N	29	0	0	0	0	0	120	Mprosina
16_02_15	N	C	30	NA	NA	NA	NA	0	120	Mprosina
16_02_15	N	E	30	NA	NA	NA	NA	0	120	Mprosina
16_02_15	N	N	30	0	1	0	0	0	120	Mprosina
16_02_15	N	C	31	NA	NA	NA	NA	0	120	Mprosina
16_02_15	N	E	31	NA	NA	NA	NA	0	120	Mprosina
16_02_15	N	N	31	0	0	0	0	0	120	Mprosina
16_02_15	N	C	32	NA	NA	NA	NA	0	120	Mprosina
16_02_15	N	E	32	NA	NA	NA	NA	0	120	Mprosina
16_02_15	N	N	32	0	0	0	0	0	120	Mprosina
16_02_15	N	C	33	NA	NA	NA	NA	0	120	Mprosina
16_02_15	N	E	33	NA	NA	NA	NA	0	120	Mprosina
16_02_15	N	N	33	0	0	0	0	0	120	Mprosina
16_02_15	N	C	34	NA	NA	NA	NA	0	120	Mprosina
16_02_15	N	E	34	NA	NA	NA	NA	0	120	Mprosina
16_02_15	N	N	34	0	0	1	0	0	120	Mprosina
16_02_15	N	C	35	0	1	0	1	1	120	Mprosina
16_02_15	N	E	35	NA	NA	NA	NA	0	120	Mprosina
16_02_15	N	N	35	0	1	0	1	0	120	Mprosina
16_02_15	N	C	36	0	0	0	1	1	120	Mprosina
16_02_15	N	E	36	NA	NA	NA	NA	0	120	Mprosina
16_02_15	N	N	36	0	0	0	0	0	120	Mprosina
16_02_15	N	C	37	NA	NA	NA	NA	0	120	Mprosina
16_02_15	N	E	37	NA	NA	NA	NA	0	120	Mprosina
16_02_15	N	N	37	0	1	0	0	0	120	Mprosina
16_02_15	N	C	38	NA	NA	NA	NA	0	120	Mprosina
16_02_15	N	E	38	NA	NA	NA	NA	0	120	Mprosina
16_02_15	N	N	38	0	1	0	1	0	120	Mprosina
16_02_15	N	C	39	NA	NA	NA	NA	0	120	Mprosina
16_02_15	N	E	39	NA	NA	NA	NA	0	120	Mprosina
16_02_15	N	N	39	0	1	1	1	0	120	Mprosina
16_02_15	N	C	40	NA	NA	NA	NA	0	120	Mprosina
16_02_15	N	E	40	NA	NA	NA	NA	0	120	Mprosina
16_02_15	N	N	40	0	0	1	0	0	120	Mprosina
16_02_15	N	C	41	NA	NA	NA	NA	0	120	Mprosina
16_02_15	N	E	41	NA	NA	NA	NA	0	120	Mprosina
16_02_15	N	N	41	0	0	1	0	0	120	Mprosina
16_02_15	N	C	42	NA	NA	NA	NA	0	120	Mprosina
16_02_15	N	E	42	NA	NA	NA	NA	0	120	Mprosina
16_02_15	N	N	42	0	1	1	1	0	120	Mprosina
16_02_15	N	C	43	0	1	0	1	1	120	Mprosina
16_02_15	N	E	43	NA	NA	NA	NA	0	120	Mprosina
16_02_15	N	N	43	0	1	0	1	0	120	Mprosina
16_02_15	N	C	44	NA	NA	NA	NA	0	120	Mprosina
16_02_15	N	E	44	NA	NA	NA	NA	0	120	Mprosina
16_02_15	N	N	44	0	1	0	0	0	120	Mprosina
16_02_15	N	C	45	NA	NA	NA	NA	0	120	Mprosina
16_02_15	N	E	45	NA	NA	NA	NA	0	120	Mprosina
16_02_15	N	N	45	0	0	1	0	0	120	Mprosina
16_02_15	N	C	46	NA	NA	NA	NA	0	120	Mprosina
16_02_15	N	E	46	NA	NA	NA	NA	0	120	Mprosina
16_02_15	N	N	46	0	0	1	0	0	120	Mprosina
16_02_15	N	C	47	NA	NA	NA	NA	0	120	Mprosina
16_02_15	N	E	47	NA	NA	NA	NA	0	120	Mprosina
16_02_15	N	N	47	0	1	0	0	0	120	Mprosina
16_02_15	N	C	48	NA	NA	NA	NA	0	120	Mprosina
16_02_15	N	E	48	NA	NA	NA	NA	0	120	Mprosina
16_02_15	N	N	48	0	1	0	0	0	120	Mprosina
16_02_15	N	C	49	NA	NA	NA	NA	0	120	Mprosina
16_02_15	N	E	49	NA	NA	NA	NA	0	120	Mprosina
16_02_15	N	N	49	0	1	1	0	0	120	Mprosina
16_02_15	N	C	50	NA	NA	NA	NA	0	120	Mprosina
16_02_15	N	E	50	NA	NA	NA	NA	0	120	Mprosina
16_02_15	N	N	50	0	1	1	0	0	120	Mprosina
16_02_15	N	C	51	NA	NA	NA	NA	0	120	Mprosina
16_02_15	N	E	51	NA	NA	NA	NA	0	120	Mprosina
16_02_15	N	N	51	0	1	1	0	0	120	Mprosina
16_02_15	N	C	52	NA	NA	NA	NA	0	120	Mprosina
16_02_15	N	E	52	NA	NA	NA	NA	0	120	Mprosina
16_02_15	N	N	52	0	1	0	1	0	120	Mprosina
16_02_15	N	C	53	NA	NA	NA	NA	0	120	Mprosina
16_02_15	N	E	53	NA	NA	NA	NA	0	120	Mprosina
16_02_15	N	N	53	0	0	0	0	0	120	Mprosina
16_02_15	N	C	54	NA	NA	NA	NA	0	120	Mprosina
16_02_15	N	E	54	NA	NA	NA	NA	0	120	Mprosina
16_02_15	N	N	54	0	0	0	0	0	120	Mprosina
16_02_15	N	C	55	NA	NA	NA	NA	0	120	Mprosina
16_02_15	N	E	55	NA	NA	NA	NA	0	120	Mprosina
16_02_15	N	N	55	0	0	1	0	0	120	Mprosina
16_02_15	N	C	56	NA	NA	NA	NA	0	120	Mprosina
16_02_15	N	E	56	NA	NA	NA	NA	0	120	Mprosina
16_02_15	N	N	56	0	0	1	0	0	120	Mprosina
16_02_15	N	C	57	NA	NA	NA	NA	0	120	Mprosina
16_02_15	N	E	57	NA	NA	NA	NA	0	120	Mprosina
16_02_15	N	N	57	0	0	1	0	0	120	Mprosina
16_02_15	N	C	58	NA	NA	NA	NA	0	120	Mprosina
16_02_15	N	E	58	NA	NA	NA	NA	0	120	Mprosina
16_02_15	N	N	58	0	0	1	0	0	120	Mprosina
16_02_15	N	C	59	NA	NA	NA	NA	0	120	Mprosina
16_02_15	N	E	59	NA	NA	NA	NA	0	120	Mprosina
16_02_15	N	N	59	0	0	1	0	0	120	Mprosina
16_02_15	N	C	60	NA	NA	NA	NA	0	120	Mprosina
16_02_15	N	E	60	NA	NA	NA	NA	0	120	Mprosina
16_02_15	N	N	60	0	0	1	0	0	120	Mprosina
16_02_15	N	C	61	NA	NA	NA	NA	0	120	Mprosina
16_02_15	N	E	61	NA	NA	NA	NA	0	120	Mprosina
16_02_15	N	N	61	0	0	1	0	0	120	Mprosina
16_02_15	N	C	62	NA	NA	NA	NA	0	120	Mprosina
16_02_15	N	E	62	NA	NA	NA	NA	0	120	Mprosina
16_02_15	N	N	62	0	0	1	0	0	120	Mprosina
16_02_15	N	C	63	NA	NA	NA	NA	0	120	Mprosina
16_02_15	N	E	63	NA	NA	NA	NA	0	120	Mprosina
16_02_15	N	N	63	0	0	1	0	0	120	Mprosina
16_02_15	N	C	64	NA	NA	NA	NA	0	120	Mprosina
16_02_15	N	E	64	NA	NA	NA	NA	0	120	Mprosina
16_02_15	N	N	64	0	0	1	0	0	120	Mprosina
16_02_15	N	C	65	NA	NA	NA	NA	0	120	Mprosina
16_02_15	N	E	65	NA	NA	NA	NA	0	120	Mprosina
16_02_15	N	N	65	0	0	1	0	0	120	Mprosina
16_02_15	N	C	66	NA	NA	NA	NA	0	120	Mprosina
16_02_15	N	E	66	NA	NA	NA	NA	0	120	Mprosina
16_02_15	N	N	66	0	0	1	0	0	120	Mprosina
16_02_15	N	C	67	NA	NA	NA	NA	0	120	Mprosina
16_02_15	N	E	67	NA	NA	NA	NA	0	120	Mprosina
16_02_15	N	N	67	0	0	1	0	0	120	Mprosina
16_02_15	N	C	68	NA	NA	NA	NA	0	120	Mprosina
16_02_15	N	E	68	NA	NA	NA	NA	0	120	Mprosina
16_02_15	N	N	68	0	0	1	0	0	120	Mprosina
16_02_15	N	C	69	NA	NA	NA	NA	0	120	Mprosina
16_02_15	N	E	69	NA	NA	NA	NA	0	120	Mprosina
16_02_15	N	N	69	0	0	1	0	0	120	Mprosina
16_02_15	N	C	70	NA	NA	NA	NA	0	120	Mprosina
16_02_15	N	E	70	NA	NA	NA	NA	0	120	Mprosina
16_02_15	N	N	70	0	0	1	0	0	120	Mprosina
16_02_15	N	C	71	NA	NA	NA	NA	0	120	Mprosina
16_02_15	N	E	71	NA	NA	NA	NA	0	120	Mprosina
16_02_15	N	N	71	0	0	1	0	0	120	Mprosina
16_02_15	N	C	72	NA	NA	NA	NA	0	120	Mprosina
16_02_15	N	E	72	NA	NA	NA	NA	0	120	Mprosina
16_02_15	N	N	72	0	0	1	0	0	120	Mprosina
16_02_15	N	C	73	NA	NA	NA	NA	0	120	Mprosina
16_02_15	N	E	73	NA	NA	NA	NA	0	120	Mprosina
16_02_15	N	N	73	0	0	1	0	0	120	Mprosina
16_02_15	N	C	74	NA	NA	NA	NA	0	120	Mprosina
16_02_15	N	E	74	NA	NA	NA	NA	0	120	Mprosina
16_02_15	N	N	74	0	0	1	0	0	120	Mprosina
16_02_15	N	C	75	NA	NA	NA	NA	0	120	Mprosina
16_02_15	N	E	75	NA	NA	NA	NA	0	120	Mprosina
16_02_15	N	N	75	0	0	1	0	0	120	Mprosina
16_02_15	N	C	76	NA	NA	NA	NA	0	120	Mprosina
16_02_15	N	E	76	NA	NA	NA	NA	0	120	Mprosina
16_02_15	N	N	76	0	0	1	0	0	120	Mprosina
16_02_15	N	C	77	NA	NA	NA	NA	0	120	Mprosina
16_02_15	N	E	77	NA	NA	NA	NA	0	120	Mprosina
16_02_15	N	N	77	0	0	1	0	0	120	Mprosina
16_02_15	N	C	78	NA	NA	NA	NA	0	120	Mprosina
16_02_15	N	E	78	NA	NA	NA	NA	0	120	Mprosina
16_02_15	N	N	78	0	0	1	0	0	120	Mprosina
16_02_15	N	C	79	NA	NA	NA	NA	0	120	Mprosina
16_02_15	N	E	79	NA	NA	NA	NA	0	120	Mprosina
16_02_15	N	N	79	0	0	1	0	0	120	Mprosina
16_02_15	N	C	80	NA	NA	NA	NA	0	120	Mprosina
16_02_15	N	E	80	NA	NA	NA	NA	0	120	Mprosina
16_02_15	N	N	80	0	0	1	0	0	120	Mprosina
16_02_15	N	C	81	NA	NA	NA	NA	0	120	Mprosina
16_02_15	N	E	81	NA	NA	NA	NA	0	120	Mprosina
16_02_15	N	N	81	0	0	1	0	0	120	Mprosina
16_02_15	N	C	82	NA	NA	NA	NA	0	120	Mprosina
16_02_15	N	E	82	NA	NA	NA	NA	0	120	Mprosina
16_02_15	N	N	82	0	0	1	0	0	120	Mprosina
16_02_15	N	C	83	NA	NA	NA	NA	0	120	Mprosina
16_02_15	N	E	83	NA	NA	NA	NA	0	120	Mprosina
16_02_15	N	N	83	0	0	1	0	0	120	Mprosina
16_02_15	N	C	84	NA	NA	NA	NA	0	120	Mprosina
16_02_15	N	E	84	NA	NA	NA	NA	0	120	Mprosina
16_02_15	N	N	84	0	0	1	0	0	120	Mprosina
16_02_15	N	C	85	NA	NA	NA	NA	0	120	Mprosina
16_02_15	N	E	85	NA	NA	NA	NA	0	120	Mprosina
16_02_15	N	N	85	0	0	1	0	0	120	Mprosina
16_02_15	N	C	86	NA	NA	NA	NA	0	120	Mprosina
16_02_15	N	E	86	NA	NA	NA	NA	0	120	Mprosina
16_02_15	N	N	86	0	0	1	0	0	120	Mprosina
16_02_15	N	C	87	NA	NA	NA	NA	0	120	Mprosina
16_02_15	N	E	87	NA	NA	NA	NA	0	120	Mprosina
16_02_15	N	N	87	0	0	1	0	0	120	Mprosina
16_02_15	N	C	88	NA	NA	NA	NA	0	120	Mprosina
16_02_15	N	E	88	NA	NA	NA	NA	0	120	Mprosina
16_02_15	N	N	88	0	0	1	0	0	120	Mprosina
16_02_15	N	C	89	NA	NA	NA	NA	0	120	Mprosina
16_02_15	N	E	89	NA	NA	NA	NA	0	120	Mprosina
16_02_15	N	N	89	0	0	1	0	0	120	Mprosina
16_02_15	N	C	90	NA	NA	NA	NA	0	120	Mprosina
16_02_15	N	E	90	NA	NA	NA	NA	0	120	Mprosina
16_02_15	N	N	90	0	0	1	0	0	120	Mprosina
16_02_15	N	C	91	NA	NA	NA	NA	0	120	Mprosina
16_02_15	N	E	91	NA	NA	NA	NA	0	120	Mprosina
16_02_15	N	N	91	0	0	1	0	0	120	Mprosina
16_02_15	N	C	92	NA	NA	NA	NA	0	120	Mprosina
16_02_15	N	E	92	NA	NA	NA	NA	0	120	Mprosina
16_02_15	N	N	92	0	1	1	0	0	120	Mprosina
16_02_15	N	C	93	NA	NA	NA	NA	0	120	Mprosina
16_02_15	N	E	93	NA	NA	NA	NA	0	120	Mprosina
16_02_15	N	N	93	0	1	1	0	0	120	Mprosina
16_02_15	N	C	94	NA	NA	NA	NA	0	120	Mprosina
16_02_15	N	E	94	NA	NA	NA	NA	0	120	Mprosina
16_02_15	N	N	94	0	0	1	0	0	120	Mprosina
16_02_15	N	C	95	NA	NA	NA	NA	0	120	Mprosina
16_02_15	N	E	95	NA	NA	NA	NA	0	120	Mprosina
16_02_15	N	N	95	0	0	1	0	0	120	Mprosina
16_02_15	N	C	96	NA	NA	NA	NA	0	120	Mprosina
16_02_15	N	E	96	NA	NA	NA	NA	0	120	Mprosina
16_02_15	N	N	96	0	0	1	0	0	120	Mprosina
16_02_15	N	C	97	NA	NA	NA	NA	0	120	Mprosina
16_02_15	N	E	97	NA	NA	NA	NA	0	120	Mprosina
16_02_15	N	N	97	0	0	1	0	0	120	Mprosina
16_02_15	N	C	98	NA	NA	NA	NA	0	120	Mprosina
16_02_15	N	E	98	NA	NA	NA	NA	0	120	Mprosina
16_02_15	N	N	98	0	0	1	0	0	120	Mprosina
16_02_15	N	C	99	NA	NA	NA	NA	0	120	Mprosina
16_02_15	N	E	99	NA	NA	NA	NA	0	120	Mprosina
16_02_15	N	N	99	0	0	1	0	0	120	Mprosina
16_02_15	N	C	100	NA	NA	NA	NA	0	120	Mprosina
16_02_15	N	E	100	NA	NA	NA	NA	0	120	Mprosina
16_02_15	N	N	100	0	0	1	0	0	120	Mprosina
16_02_15	N	C	101	NA	NA	NA	NA	0	120	Mprosina
16_02_15	N	E	101	NA	NA	NA	NA	0	120	Mprosina
16_02_15	N	N	101	0	0	1	0	0	120	Mprosina
16_02_15	N	C	102	NA	NA	NA	NA	0	120	Mprosina
16_02_15	N	E	102	NA	NA	NA	NA	0	120	Mprosina
16_02_15	N	N	102	0	0	1	0	0	120	Mprosina
16_02_15	N	C	103	NA	NA	NA	NA	0	120	Mprosina
16_02_15	N	E	103	NA	NA	NA	NA	0	120	Mprosina
16_02_15	N	N	103	0	0	1	0	0	120	Mprosina
16_02_15	N	C	104	NA	NA	NA	NA	0	120	Mprosina
16_02_15	N	E	104	NA	NA	NA	NA	0	120	Mprosina
16_02_15	N	N	104	0	0	1	0	0	120	Mprosina
16_02_15	N	C	105	NA	NA	NA	NA	0	120	Mprosina
16_02_15	N	E	105	NA	NA	NA	NA	0	120	Mprosina
16_02_15	N	N	105	0	0	1	0	0	120	Mprosina
16_02_15	N	C	106	NA	NA	NA	NA	0	120	Mprosina
16_02_15	N	E	106	NA	NA	NA	NA	0	120	Mprosina
16_02_15	N	N	106	0	0	1	0	0	120	Mprosina
16_02_15	N	C	107	NA	NA	NA	NA	0	120	Mprosina
16_02_15	N	E	107	NA	NA	NA	NA	0	120	Mprosina
16_02_15	N	N	107	0	0	1	0	0	120	Mprosina
16_02_15	N	C	108	NA	NA	NA	NA	0	120	Mprosina
16_02_15	N	E	108	NA	NA	NA	NA	0	120	Mprosina
16_02_15	N	N	108	0	0	1	0	0	120	Mprosina
16_02_15	N	C	109	NA	NA	NA	NA	0	120	Mprosina
16_02_15	N	E	109	NA	NA	NA	NA	0	120	Mprosina
16_02_15	N	N	109	0	0	1	0	0	120	Mprosina
16_02_15	N	C	110	NA	NA	NA	NA	0	120	Mprosina
16_02_15	N	E	110	NA	NA	NA	NA	0	120	Mprosina
16_02_15	N	N	110	0	0	1	0	0	120	Mprosina
16_02_15	N	C	111	NA	NA	NA	NA	0	120	Mprosina
16_02_15	N	E	111	NA	NA	NA	NA	0	120	Mprosina
16_02_15	N	N	111	0	0	1	0	0	120	Mprosina
16_02_15	N	C	112	NA	NA	NA	NA	0	120	Mprosina
16_02_15	N	E	112	NA	NA	NA	NA	0	120	Mprosina
16_02_15	N	N	112	0	0	0	0	0	120	Mprosina
16_02_15	N	C	113	NA	NA	NA	NA	0	120	Mprosina
16_02_15	N	E	113	NA	NA	NA	NA	0	120	Mprosina
16_02_15	N	N	113	0	0	0	0	0	120	Mprosina
16_02_15	N	C	114	NA	NA	NA	NA	0	120	Mprosina
16_02_15	N	E	114	NA	NA	NA	NA	0	120	Mprosina
16_02_15	N	N	114	0	0	0	0	0	120	Mprosina
16_02_15	N	C	115	NA	NA	NA	NA	0	120	Mprosina
16_02_15	N	E	115	NA	NA	NA	NA	0	120	Mprosina
16_02_15	N	N	115	0	0	0	0	0	120	Mprosina
16_02_15	N	C	116	NA	NA	NA	NA	0	120	Mprosina
16_02_15	N	E	116	NA	NA	NA	NA	0	120	Mprosina
16_02_15	N	N	116	0	0	0	0	0	120	Mprosina
16_02_15	N	C	117	NA	NA	NA	NA	0	120	Mprosina
16_02_15	N	E	117	NA	NA	NA	NA	0	120	Mprosina
16_02_15	N	N	117	0	0	0	0	0	120	Mprosina
16_02_15	N	C	118	NA	NA	NA	NA	0	120	Mprosina
16_02_15	N	E	118	NA	NA	NA	NA	0	120	Mprosina
16_02_15	N	N	118	0	0	0	0	0	120	Mprosina
16_02_15	N	C	119	NA	NA	NA	NA	0	120	Mprosina
16_02_15	N	E	119	NA	NA	NA	NA	0	120	Mprosina
16_02_15	N	N	119	0	0	0	0	0	120	Mprosina
16_02_15	N	C	120	NA	NA	NA	NA	0	120	Mprosina
16_02_15	N	E	120	NA	NA	NA	NA	0	120	Mprosina
16_02_15	N	N	120	0	0	0	0	0	120	Mprosina
16_02_21	N	C	1	NA	NA	NA	NA	0	120	Mprosina
16_02_21	N	E	1	NA	NA	NA	NA	0	120	Mprosina
16_02_21	N	N	1	0	0	0	0	0	120	Mprosina
16_02_21	N	C	2	NA	NA	NA	NA	0	120	Mprosina
16_02_21	N	E	2	NA	NA	NA	NA	0	120	Mprosina
16_02_21	N	N	2	0	0	0	0	0	120	Mprosina
16_02_21	N	C	3	NA	NA	NA	NA	0	120	Mprosina
16_02_21	N	E	3	NA	NA	NA	NA	0	120	Mprosina
16_02_21	N	N	3	0	0	0	0	0	120	Mprosina
16_02_21	N	C	4	NA	NA	NA	NA	0	120	Mprosina
16_02_21	N	E	4	NA	NA	NA	NA	0	120	Mprosina
16_02_21	N	N	4	0	0	0	0	0	120	Mprosina
16_02_21	N	C	5	NA	NA	NA	NA	0	120	Mprosina
16_02_21	N	E	5	NA	NA	NA	NA	0	120	Mprosina
16_02_21	N	N	5	0	0	0	0	0	120	Mprosina
16_02_21	N	C	6	NA	NA	NA	NA	0	120	Mprosina
16_02_21	N	E	6	NA	NA	NA	NA	0	120	Mprosina
16_02_21	N	N	6	0	0	0	0	0	120	Mprosina
16_02_21	N	C	7	NA	NA	NA	NA	0	120	Mprosina
16_02_21	N	E	7	NA	NA	NA	NA	0	120	Mprosina
16_02_21	N	N	7	0	0	0	0	0	120	Mprosina
16_02_21	N	C	8	NA	NA	NA	NA	0	120	Mprosina
16_02_21	N	E	8	NA	NA	NA	NA	0	120	Mprosina
16_02_21	N	N	8	0	0	0	0	0	120	Mprosina
16_02_21	N	C	9	NA	NA	NA	NA	0	120	Mprosina
16_02_21	N	E	9	NA	NA	NA	NA	0	120	Mprosina
16_02_21	N	N	9	0	0	0	0	0	120	Mprosina
16_02_21	N	C	10	NA	NA	NA	NA	0	120	Mprosina
16_02_21	N	E	10	NA	NA	NA	NA	0	120	Mprosina
16_02_21	N	N	10	0	0	0	0	0	120	Mprosina
16_02_21	N	C	11	NA	NA	NA	NA	0	120	Mprosina
16_02_21	N	E	11	NA	NA	NA	NA	0	120	Mprosina
16_02_21	N	N	11	0	0	0	0	0	120	Mprosina
16_02_21	N	C	12	NA	NA	NA	NA	0	120	Mprosina
16_02_21	N	E	12	NA	NA	NA	NA	0	120	Mprosina
16_02_21	N	N	12	0	0	0	0	0	120	Mprosina
16_02_21	N	C	13	NA	NA	NA	NA	0	120	Mprosina
16_02_21	N	E	13	NA	NA	NA	NA	0	120	Mprosina
16_02_21	N	N	13	0	0	0	0	0	120	Mprosina
16_02_21	N	C	14	NA	NA	NA	NA	0	120	Mprosina
16_02_21	N	E	14	NA	NA	NA	NA	0	120	Mprosina
16_02_21	N	N	14	0	0	1	0	0	120	Mprosina
16_02_21	N	C	15	NA	NA	NA	NA	0	120	Mprosina
16_02_21	N	E	15	NA	NA	NA	NA	0	120	Mprosina
16_02_21	N	N	15	0	0	1	0	0	120	Mprosina
16_02_21	N	C	16	NA	NA	NA	NA	0	120	Mprosina
16_02_21	N	E	16	NA	NA	NA	NA	0	120	Mprosina
16_02_21	N	N	16	0	0	1	0	0	120	Mprosina
16_02_21	N	C	17	NA	NA	NA	NA	0	120	Mprosina
16_02_21	N	E	17	NA	NA	NA	NA	0	120	Mprosina
16_02_21	N	N	17	0	0	1	0	0	120	Mprosina
16_02_21	N	C	18	NA	NA	NA	NA	0	120	Mprosina
16_02_21	N	E	18	NA	NA	NA	NA	0	120	Mprosina
16_02_21	N	N	18	0	0	1	0	0	120	Mprosina
16_02_21	N	C	19	NA	NA	NA	NA	0	120	Mprosina
16_02_21	N	E	19	NA	NA	NA	NA	0	120	Mprosina
16_02_21	N	N	19	0	0	1	0	0	120	Mprosina
16_02_21	N	C	20	NA	NA	NA	NA	0	120	Mprosina
16_02_21	N	E	20	NA	NA	NA	NA	0	120	Mprosina
16_02_21	N	N	20	0	0	1	0	0	120	Mprosina
16_02_21	N	C	21	NA	NA	NA	NA	0	120	Mprosina
16_02_21	N	E	21	NA	NA	NA	NA	0	120	Mprosina
16_02_21	N	N	21	0	0	1	0	0	120	Mprosina
16_02_21	N	C	22	NA	NA	NA	NA	0	120	Mprosina
16_02_21	N	E	22	NA	NA	NA	NA	0	120	Mprosina
16_02_21	N	N	22	0	0	1	0	0	120	Mprosina
16_02_21	N	C	23	NA	NA	NA	NA	0	120	Mprosina
16_02_21	N	E	23	NA	NA	NA	NA	0	120	Mprosina
16_02_21	N	N	23	0	0	1	0	0	120	Mprosina
16_02_21	N	C	24	NA	NA	NA	NA	0	120	Mprosina
16_02_21	N	E	24	NA	NA	NA	NA	0	120	Mprosina
16_02_21	N	N	24	0	0	0	0	0	120	Mprosina
16_02_21	N	C	25	NA	NA	NA	NA	0	120	Mprosina
16_02_21	N	E	25	NA	NA	NA	NA	0	120	Mprosina
16_02_21	N	N	25	0	0	0	0	0	120	Mprosina
16_02_21	N	C	26	NA	NA	NA	NA	0	120	Mprosina
16_02_21	N	E	26	NA	NA	NA	NA	0	120	Mprosina
16_02_21	N	N	26	0	0	0	0	0	120	Mprosina
16_02_21	N	C	27	NA	NA	NA	NA	0	120	Mprosina
16_02_21	N	E	27	NA	NA	NA	NA	0	120	Mprosina
16_02_21	N	N	27	0	0	0	0	0	120	Mprosina
16_02_21	N	C	28	NA	NA	NA	NA	0	120	Mprosina
16_02_21	N	E	28	NA	NA	NA	NA	0	120	Mprosina
16_02_21	N	N	28	0	0	0	0	0	120	Mprosina
16_02_21	N	C	29	1	0	1	0	1	120	Mprosina
16_02_21	N	E	29	NA	NA	NA	NA	0	120	Mprosina
16_02_21	N	N	29	0	0	0	0	0	120	Mprosina
16_02_21	N	C	30	NA	NA	NA	NA	0	120	Mprosina
16_02_21	N	E	30	NA	NA	NA	NA	0	120	Mprosina
16_02_21	N	N	30	0	0	1	0	0	120	Mprosina
16_02_21	N	C	31	NA	NA	NA	NA	0	120	Mprosina
16_02_21	N	E	31	NA	NA	NA	NA	0	120	Mprosina
16_02_21	N	N	31	0	0	1	0	0	120	Mprosina
16_02_21	N	C	32	NA	NA	NA	NA	0	120	Mprosina
16_02_21	N	E	32	NA	NA	NA	NA	0	120	Mprosina
16_02_21	N	N	32	0	0	1	0	0	120	Mprosina
16_02_21	N	C	33	NA	NA	NA	NA	0	120	Mprosina
16_02_21	N	E	33	NA	NA	NA	NA	0	120	Mprosina
16_02_21	N	N	33	0	0	1	0	0	120	Mprosina
16_02_21	N	C	34	NA	NA	NA	NA	0	120	Mprosina
16_02_21	N	E	34	NA	NA	NA	NA	0	120	Mprosina
16_02_21	N	N	34	0	0	1	0	0	120	Mprosina
16_02_21	N	C	35	NA	NA	NA	NA	0	120	Mprosina
16_02_21	N	E	35	NA	NA	NA	NA	0	120	Mprosina
16_02_21	N	N	35	0	0	1	0	0	120	Mprosina
16_02_21	N	C	36	NA	NA	NA	NA	0	120	Mprosina
16_02_21	N	E	36	NA	NA	NA	NA	0	120	Mprosina
16_02_21	N	N	36	0	0	1	0	0	120	Mprosina
16_02_21	N	C	37	NA	NA	NA	NA	0	120	Mprosina
16_02_21	N	E	37	NA	NA	NA	NA	0	120	Mprosina
16_02_21	N	N	37	0	0	1	0	0	120	Mprosina
16_02_21	N	C	38	NA	NA	NA	NA	0	120	Mprosina
16_02_21	N	E	38	NA	NA	NA	NA	0	120	Mprosina
16_02_21	N	N	38	0	0	1	0	0	120	Mprosina
16_02_21	N	C	39	NA	NA	NA	NA	0	120	Mprosina
16_02_21	N	E	39	NA	NA	NA	NA	0	120	Mprosina
16_02_21	N	N	39	0	0	1	0	0	120	Mprosina
16_02_21	N	C	40	NA	NA	NA	NA	0	120	Mprosina
16_02_21	N	E	40	NA	NA	NA	NA	0	120	Mprosina
16_02_21	N	N	40	0	0	1	0	0	120	Mprosina
16_02_21	N	C	41	NA	NA	NA	NA	0	120	Mprosina
16_02_21	N	E	41	NA	NA	NA	NA	0	120	Mprosina
16_02_21	N	N	41	0	0	1	0	0	120	Mprosina
16_02_21	N	C	42	NA	NA	NA	NA	0	120	Mprosina
16_02_21	N	E	42	NA	NA	NA	NA	0	120	Mprosina
16_02_21	N	N	42	0	0	0	0	0	120	Mprosina
16_02_21	N	C	43	NA	NA	NA	NA	0	120	Mprosina
16_02_21	N	E	43	NA	NA	NA	NA	0	120	Mprosina
16_02_21	N	N	43	0	0	0	0	0	120	Mprosina
16_02_21	N	C	44	NA	NA	NA	NA	0	120	Mprosina
16_02_21	N	E	44	1	0	0	0	1	120	Mprosina
16_02_21	N	N	44	0	0	1	0	0	120	Mprosina
16_02_21	N	C	45	NA	NA	NA	NA	0	120	Mprosina
16_02_21	N	E	45	NA	NA	NA	NA	0	120	Mprosina
16_02_21	N	N	45	0	0	1	0	0	120	Mprosina
16_02_21	N	C	46	NA	NA	NA	NA	0	120	Mprosina
16_02_21	N	E	46	NA	NA	NA	NA	0	120	Mprosina
16_02_21	N	N	46	0	0	1	0	0	120	Mprosina
16_02_21	N	C	47	NA	NA	NA	NA	0	120	Mprosina
16_02_21	N	E	47	NA	NA	NA	NA	0	120	Mprosina
16_02_21	N	N	47	0	0	1	0	0	120	Mprosina
16_02_21	N	C	48	NA	NA	NA	NA	0	120	Mprosina
16_02_21	N	E	48	NA	NA	NA	NA	0	120	Mprosina
16_02_21	N	N	48	0	0	1	0	0	120	Mprosina
16_02_21	N	C	49	NA	NA	NA	NA	0	120	Mprosina
16_02_21	N	E	49	NA	NA	NA	NA	0	120	Mprosina
16_02_21	N	N	49	0	0	1	0	0	120	Mprosina
16_02_21	N	C	50	NA	NA	NA	NA	0	120	Mprosina
16_02_21	N	E	50	NA	NA	NA	NA	0	120	Mprosina
16_02_21	N	N	50	0	0	1	0	0	120	Mprosina
16_02_21	N	C	51	NA	NA	NA	NA	0	120	Mprosina
16_02_21	N	E	51	NA	NA	NA	NA	0	120	Mprosina
16_02_21	N	N	51	0	0	1	0	0	120	Mprosina
16_02_21	N	C	52	NA	NA	NA	NA	0	120	Mprosina
16_02_21	N	E	52	NA	NA	NA	NA	0	120	Mprosina
16_02_21	N	N	52	0	0	1	0	0	120	Mprosina
16_02_21	N	C	53	NA	NA	NA	NA	0	120	Mprosina
16_02_21	N	E	53	NA	NA	NA	NA	0	120	Mprosina
16_02_21	N	N	53	0	0	1	0	0	120	Mprosina
16_02_21	N	C	54	NA	NA	NA	NA	0	120	Mprosina
16_02_21	N	E	54	NA	NA	NA	NA	0	120	Mprosina
16_02_21	N	N	54	0	0	1	0	0	120	Mprosina
16_02_21	N	C	55	NA	NA	NA	NA	0	120	Mprosina
16_02_21	N	E	55	NA	NA	NA	NA	0	120	Mprosina
16_02_21	N	N	55	0	0	1	0	0	120	Mprosina
16_02_21	N	C	56	NA	NA	NA	NA	0	120	Mprosina
16_02_21	N	E	56	NA	NA	NA	NA	0	120	Mprosina
16_02_21	N	N	56	0	0	1	0	0	120	Mprosina
16_02_21	N	C	57	NA	NA	NA	NA	0	120	Mprosina
16_02_21	N	E	57	1	1	0	0	1	120	Mprosina
16_02_21	N	N	57	0	0	1	0	0	120	Mprosina
16_02_21	N	C	58	NA	NA	NA	NA	0	120	Mprosina
16_02_21	N	E	58	NA	NA	NA	NA	0	120	Mprosina
16_02_21	N	N	58	0	0	1	0	0	120	Mprosina
16_02_21	N	C	59	NA	NA	NA	NA	0	120	Mprosina
16_02_21	N	E	59	NA	NA	NA	NA	0	120	Mprosina
16_02_21	N	N	59	0	0	1	0	0	120	Mprosina
16_02_21	N	C	60	NA	NA	NA	NA	0	120	Mprosina
16_02_21	N	E	60	NA	NA	NA	NA	0	120	Mprosina
16_02_21	N	N	60	0	0	1	0	0	120	Mprosina
16_02_21	N	C	61	NA	NA	NA	NA	0	120	Mprosina
16_02_21	N	E	61	NA	NA	NA	NA	0	120	Mprosina
16_02_21	N	N	61	0	0	1	0	0	120	Mprosina
16_02_21	N	C	62	NA	NA	NA	NA	0	120	Mprosina
16_02_21	N	E	62	NA	NA	NA	NA	0	120	Mprosina
16_02_21	N	N	62	0	0	1	0	0	120	Mprosina
16_02_21	N	C	63	NA	NA	NA	NA	0	120	Mprosina
16_02_21	N	E	63	NA	NA	NA	NA	0	120	Mprosina
16_02_21	N	N	63	0	0	1	0	0	120	Mprosina
16_02_21	N	C	64	NA	NA	NA	NA	0	120	Mprosina
16_02_21	N	E	64	NA	NA	NA	NA	0	120	Mprosina
16_02_21	N	N	64	0	0	1	0	0	120	Mprosina
16_02_21	N	C	65	NA	NA	NA	NA	0	120	Mprosina
16_02_21	N	E	65	NA	NA	NA	NA	0	120	Mprosina
16_02_21	N	N	65	0	0	1	0	0	120	Mprosina
16_02_21	N	C	66	NA	NA	NA	NA	0	120	Mprosina
16_02_21	N	E	66	NA	NA	NA	NA	0	120	Mprosina
16_02_21	N	N	66	0	0	1	0	0	120	Mprosina
16_02_21	N	C	67	NA	NA	NA	NA	0	120	Mprosina
16_02_21	N	E	67	NA	NA	NA	NA	0	120	Mprosina
16_02_21	N	N	67	0	0	1	0	0	120	Mprosina
16_02_21	N	C	68	NA	NA	NA	NA	0	120	Mprosina
16_02_21	N	E	68	NA	NA	NA	NA	0	120	Mprosina
16_02_21	N	N	68	0	0	1	0	0	120	Mprosina
16_02_21	N	C	69	NA	NA	NA	NA	0	120	Mprosina
16_02_21	N	E	69	NA	NA	NA	NA	0	120	Mprosina
16_02_21	N	N	69	0	0	1	0	0	120	Mprosina
16_02_21	N	C	70	NA	NA	NA	NA	0	120	Mprosina
16_02_21	N	E	70	NA	NA	NA	NA	0	120	Mprosina
16_02_21	N	N	70	0	0	1	0	0	120	Mprosina
16_02_21	N	C	71	NA	NA	NA	NA	0	120	Mprosina
16_02_21	N	E	71	NA	NA	NA	NA	0	120	Mprosina
16_02_21	N	N	71	0	0	1	0	0	120	Mprosina
16_02_21	N	C	72	NA	NA	NA	NA	0	120	Mprosina
16_02_21	N	E	72	NA	NA	NA	NA	0	120	Mprosina
16_02_21	N	N	72	0	0	1	0	0	120	Mprosina
16_02_21	N	C	73	NA	NA	NA	NA	0	120	Mprosina
16_02_21	N	E	73	NA	NA	NA	NA	0	120	Mprosina
16_02_21	N	N	73	0	0	1	0	0	120	Mprosina
16_02_21	N	C	74	NA	NA	NA	NA	0	120	Mprosina
16_02_21	N	E	74	NA	NA	NA	NA	0	120	Mprosina
16_02_21	N	N	74	0	0	1	0	0	120	Mprosina
16_02_21	N	C	75	NA	NA	NA	NA	0	120	Mprosina
16_02_21	N	E	75	NA	NA	NA	NA	0	120	Mprosina
16_02_21	N	N	75	0	0	0	0	0	120	Mprosina
16_02_21	N	C	76	NA	NA	NA	NA	0	120	Mprosina
16_02_21	N	E	76	NA	NA	NA	NA	0	120	Mprosina
16_02_21	N	N	76	0	0	0	0	0	120	Mprosina
16_02_21	N	C	77	1	0	1	0	1	120	Mprosina
16_02_21	N	E	77	NA	NA	NA	NA	0	120	Mprosina
16_02_21	N	N	77	0	0	0	0	0	120	Mprosina
16_02_21	N	C	78	NA	NA	NA	NA	0	120	Mprosina
16_02_21	N	E	78	NA	NA	NA	NA	0	120	Mprosina
16_02_21	N	N	78	0	0	0	0	0	120	Mprosina
16_02_21	N	C	79	NA	NA	NA	NA	0	120	Mprosina
16_02_21	N	E	79	NA	NA	NA	NA	0	120	Mprosina
16_02_21	N	N	79	0	0	0	0	0	120	Mprosina
16_02_21	N	C	80	NA	NA	NA	NA	0	120	Mprosina
16_02_21	N	E	80	NA	NA	NA	NA	0	120	Mprosina
16_02_21	N	N	80	0	0	1	0	0	120	Mprosina
16_02_21	N	C	81	NA	NA	NA	NA	0	120	Mprosina
16_02_21	N	E	81	NA	NA	NA	NA	0	120	Mprosina
16_02_21	N	N	81	0	0	1	0	0	120	Mprosina
16_02_21	N	C	82	NA	NA	NA	NA	0	120	Mprosina
16_02_21	N	E	82	NA	NA	NA	NA	0	120	Mprosina
16_02_21	N	N	82	0	0	1	0	0	120	Mprosina
16_02_21	N	C	83	NA	NA	NA	NA	0	120	Mprosina
16_02_21	N	E	83	NA	NA	NA	NA	0	120	Mprosina
16_02_21	N	N	83	0	0	0	0	0	120	Mprosina
16_02_21	N	C	84	NA	NA	NA	NA	0	120	Mprosina
16_02_21	N	E	84	NA	NA	NA	NA	0	120	Mprosina
16_02_21	N	N	84	0	0	0	0	0	120	Mprosina
16_02_21	N	C	85	NA	NA	NA	NA	0	120	Mprosina
16_02_21	N	E	85	NA	NA	NA	NA	0	120	Mprosina
16_02_21	N	N	85	0	0	0	0	0	120	Mprosina
16_02_21	N	C	86	NA	NA	NA	NA	0	120	Mprosina
16_02_21	N	E	86	NA	NA	NA	NA	0	120	Mprosina
16_02_21	N	N	86	0	0	0	0	0	120	Mprosina
16_02_21	N	C	87	NA	NA	NA	NA	0	120	Mprosina
16_02_21	N	E	87	NA	NA	NA	NA	0	120	Mprosina
16_02_21	N	N	87	0	0	0	0	0	120	Mprosina
16_02_21	N	C	88	NA	NA	NA	NA	0	120	Mprosina
16_02_21	N	E	88	NA	NA	NA	NA	0	120	Mprosina
16_02_21	N	N	88	0	0	0	0	0	120	Mprosina
16_02_21	N	C	89	NA	NA	NA	NA	0	120	Mprosina
16_02_21	N	E	89	NA	NA	NA	NA	0	120	Mprosina
16_02_21	N	N	89	0	1	0	0	0	120	Mprosina
16_02_21	N	C	90	NA	NA	NA	NA	0	120	Mprosina
16_02_21	N	E	90	NA	NA	NA	NA	0	120	Mprosina
16_02_21	N	N	90	0	0	0	0	0	120	Mprosina
16_02_21	N	C	91	NA	NA	NA	NA	0	120	Mprosina
16_02_21	N	E	91	NA	NA	NA	NA	0	120	Mprosina
16_02_21	N	N	91	0	1	0	0	0	120	Mprosina
16_02_21	N	C	92	NA	NA	NA	NA	0	120	Mprosina
16_02_21	N	E	92	NA	NA	NA	NA	0	120	Mprosina
16_02_21	N	N	92	0	0	0	0	0	120	Mprosina
16_02_21	N	C	93	NA	NA	NA	NA	0	120	Mprosina
16_02_21	N	E	93	NA	NA	NA	NA	0	120	Mprosina
16_02_21	N	N	93	0	0	0	0	0	120	Mprosina
16_02_21	N	C	94	NA	NA	NA	NA	0	120	Mprosina
16_02_21	N	E	94	NA	NA	NA	NA	0	120	Mprosina
16_02_21	N	N	94	0	0	0	0	0	120	Mprosina
16_02_21	N	C	95	NA	NA	NA	NA	0	120	Mprosina
16_02_21	N	E	95	NA	NA	NA	NA	0	120	Mprosina
16_02_21	N	N	95	0	0	0	0	0	120	Mprosina
16_02_21	N	C	96	NA	NA	NA	NA	0	120	Mprosina
16_02_21	N	E	96	NA	NA	NA	NA	0	120	Mprosina
16_02_21	N	N	96	0	0	0	0	0	120	Mprosina
16_02_21	N	C	97	NA	NA	NA	NA	0	120	Mprosina
16_02_21	N	E	97	NA	NA	NA	NA	0	120	Mprosina
16_02_21	N	N	97	0	0	0	0	0	120	Mprosina
16_02_21	N	C	98	NA	NA	NA	NA	0	120	Mprosina
16_02_21	N	E	98	NA	NA	NA	NA	0	120	Mprosina
16_02_21	N	N	98	0	0	0	0	0	120	Mprosina
16_02_21	N	C	99	NA	NA	NA	NA	0	120	Mprosina
16_02_21	N	E	99	NA	NA	NA	NA	0	120	Mprosina
16_02_21	N	N	99	0	0	0	0	0	120	Mprosina
16_02_21	N	C	100	NA	NA	NA	NA	0	120	Mprosina
16_02_21	N	E	100	NA	NA	NA	NA	0	120	Mprosina
16_02_21	N	N	100	0	0	0	0	0	120	Mprosina
16_02_21	N	C	101	NA	NA	NA	NA	0	120	Mprosina
16_02_21	N	E	101	NA	NA	NA	NA	0	120	Mprosina
16_02_21	N	N	101	0	1	1	0	0	120	Mprosina
16_02_21	N	C	102	NA	NA	NA	NA	0	120	Mprosina
16_02_21	N	E	102	NA	NA	NA	NA	0	120	Mprosina
16_02_21	N	N	102	0	0	1	0	0	120	Mprosina
16_02_21	N	C	103	NA	NA	NA	NA	0	120	Mprosina
16_02_21	N	E	103	NA	NA	NA	NA	0	120	Mprosina
16_02_21	N	N	103	0	0	1	0	0	120	Mprosina
16_02_21	N	C	104	NA	NA	NA	NA	0	120	Mprosina
16_02_21	N	E	104	NA	NA	NA	NA	0	120	Mprosina
16_02_21	N	N	104	0	0	1	0	0	120	Mprosina
16_02_21	N	C	105	NA	NA	NA	NA	0	120	Mprosina
16_02_21	N	E	105	NA	NA	NA	NA	0	120	Mprosina
16_02_21	N	N	105	0	0	1	0	0	120	Mprosina
16_02_21	N	C	106	NA	NA	NA	NA	0	120	Mprosina
16_02_21	N	E	106	NA	NA	NA	NA	0	120	Mprosina
16_02_21	N	N	106	0	0	1	0	0	120	Mprosina
16_02_21	N	C	107	NA	NA	NA	NA	0	120	Mprosina
16_02_21	N	E	107	NA	NA	NA	NA	0	120	Mprosina
16_02_21	N	N	107	0	0	1	0	0	120	Mprosina
16_02_21	N	C	108	NA	NA	NA	NA	0	120	Mprosina
16_02_21	N	E	108	NA	NA	NA	NA	0	120	Mprosina
16_02_21	N	N	108	0	0	1	0	0	120	Mprosina
16_02_21	N	C	109	NA	NA	NA	NA	0	120	Mprosina
16_02_21	N	E	109	NA	NA	NA	NA	0	120	Mprosina
16_02_21	N	N	109	0	0	1	0	0	120	Mprosina
16_02_21	N	C	110	NA	NA	NA	NA	0	120	Mprosina
16_02_21	N	E	110	NA	NA	NA	NA	0	120	Mprosina
16_02_21	N	N	110	0	0	0	0	0	120	Mprosina
16_02_21	N	C	111	NA	NA	NA	NA	0	120	Mprosina
16_02_21	N	E	111	NA	NA	NA	NA	0	120	Mprosina
16_02_21	N	N	111	0	0	0	0	0	120	Mprosina
16_02_21	N	C	112	NA	NA	NA	NA	0	120	Mprosina
16_02_21	N	E	112	NA	NA	NA	NA	0	120	Mprosina
16_02_21	N	N	112	0	0	0	0	0	120	Mprosina
16_02_21	N	C	113	NA	NA	NA	NA	0	120	Mprosina
16_02_21	N	E	113	NA	NA	NA	NA	0	120	Mprosina
16_02_21	N	N	113	0	0	0	0	0	120	Mprosina
16_02_21	N	C	114	NA	NA	NA	NA	0	120	Mprosina
16_02_21	N	E	114	NA	NA	NA	NA	0	120	Mprosina
16_02_21	N	N	114	0	0	0	0	0	120	Mprosina
16_02_21	N	C	115	NA	NA	NA	NA	0	120	Mprosina
16_02_21	N	E	115	NA	NA	NA	NA	0	120	Mprosina
16_02_21	N	N	115	0	0	0	0	0	120	Mprosina
16_02_21	N	C	116	NA	NA	NA	NA	0	120	Mprosina
16_02_21	N	E	116	NA	NA	NA	NA	0	120	Mprosina
16_02_21	N	N	116	0	0	0	0	0	120	Mprosina
16_02_21	N	C	117	NA	NA	NA	NA	0	120	Mprosina
16_02_21	N	E	117	NA	NA	NA	NA	0	120	Mprosina
16_02_21	N	N	117	0	0	0	0	0	120	Mprosina
16_02_21	N	C	118	NA	NA	NA	NA	0	120	Mprosina
16_02_21	N	E	118	NA	NA	NA	NA	0	120	Mprosina
16_02_21	N	N	118	0	0	0	0	0	120	Mprosina
16_02_21	N	C	119	NA	NA	NA	NA	0	120	Mprosina
16_02_21	N	E	119	NA	NA	NA	NA	0	120	Mprosina
16_02_21	N	N	119	0	0	0	0	0	120	Mprosina
16_02_21	N	C	120	NA	NA	NA	NA	0	120	Mprosina
16_02_21	N	E	120	NA	NA	NA	NA	0	120	Mprosina
16_02_21	N	N	120	0	0	0	0	0	120	Mprosina
16_02_26	N	C	1	NA	NA	NA	NA	0	120	Mprosina
16_02_26	N	E	1	NA	NA	NA	NA	0	120	Mprosina
16_02_26	N	N	1	0	0	1	0	0	120	Mprosina
16_02_26	N	C	2	NA	NA	NA	NA	0	120	Mprosina
16_02_26	N	E	2	NA	NA	NA	NA	0	120	Mprosina
16_02_26	N	N	2	0	0	1	0	0	120	Mprosina
16_02_26	N	C	3	NA	NA	NA	NA	0	120	Mprosina
16_02_26	N	E	3	NA	NA	NA	NA	0	120	Mprosina
16_02_26	N	N	3	0	0	1	0	0	120	Mprosina
16_02_26	N	C	4	NA	NA	NA	NA	0	120	Mprosina
16_02_26	N	E	4	NA	NA	NA	NA	0	120	Mprosina
16_02_26	N	N	4	0	0	1	0	0	120	Mprosina
16_02_26	N	C	5	NA	NA	NA	NA	0	120	Mprosina
16_02_26	N	E	5	NA	NA	NA	NA	0	120	Mprosina
16_02_26	N	N	5	0	0	1	0	0	120	Mprosina
16_02_26	N	C	6	NA	NA	NA	NA	0	120	Mprosina
16_02_26	N	E	6	NA	NA	NA	NA	0	120	Mprosina
16_02_26	N	N	6	0	0	1	0	0	120	Mprosina
16_02_26	N	C	7	NA	NA	NA	NA	0	120	Mprosina
16_02_26	N	E	7	NA	NA	NA	NA	0	120	Mprosina
16_02_26	N	N	7	0	0	1	1	0	120	Mprosina
16_02_26	N	C	8	1	0	1	0	1	120	Mprosina
16_02_26	N	E	8	NA	NA	NA	NA	0	120	Mprosina
16_02_26	N	N	8	0	0	0	1	0	120	Mprosina
16_02_26	N	C	9	1	0	1	1	1	120	Mprosina
16_02_26	N	E	9	NA	NA	NA	NA	0	120	Mprosina
16_02_26	N	N	9	0	0	1	0	0	120	Mprosina
16_02_26	N	C	10	1	1	0	0	1	120	Mprosina
16_02_26	N	E	10	NA	NA	NA	NA	0	120	Mprosina
16_02_26	N	N	10	0	0	0	0	0	120	Mprosina
16_02_26	N	C	11	NA	NA	NA	NA	0	120	Mprosina
16_02_26	N	E	11	NA	NA	NA	NA	0	120	Mprosina
16_02_26	N	N	11	0	1	1	0	0	120	Mprosina
16_02_26	N	C	12	1	1	0	0	1	120	Mprosina
16_02_26	N	E	12	NA	NA	NA	NA	0	120	Mprosina
16_02_26	N	N	12	0	0	1	1	0	120	Mprosina
16_02_26	N	C	13	NA	NA	NA	NA	0	120	Mprosina
16_02_26	N	E	13	NA	NA	NA	NA	0	120	Mprosina
16_02_26	N	N	13	0	0	0	0	0	120	Mprosina
16_02_26	N	C	14	NA	NA	NA	NA	0	120	Mprosina
16_02_26	N	E	14	NA	NA	NA	NA	0	120	Mprosina
16_02_26	N	N	14	0	0	1	0	0	120	Mprosina
16_02_26	N	C	15	NA	NA	NA	NA	0	120	Mprosina
16_02_26	N	E	15	NA	NA	NA	NA	0	120	Mprosina
16_02_26	N	N	15	0	0	0	0	0	120	Mprosina
16_02_26	N	C	16	NA	NA	NA	NA	0	120	Mprosina
16_02_26	N	E	16	NA	NA	NA	NA	0	120	Mprosina
16_02_26	N	N	16	0	0	0	0	0	120	Mprosina
16_02_26	N	C	17	NA	NA	NA	NA	0	120	Mprosina
16_02_26	N	E	17	NA	NA	NA	NA	0	120	Mprosina
16_02_26	N	N	17	0	1	0	0	0	120	Mprosina
16_02_26	N	C	18	0	0	0	1	1	120	Mprosina
16_02_26	N	E	18	NA	NA	NA	NA	0	120	Mprosina
16_02_26	N	N	18	0	1	0	0	0	120	Mprosina
16_02_26	N	C	19	0	0	0	1	1	120	Mprosina
16_02_26	N	E	19	NA	NA	NA	NA	0	120	Mprosina
16_02_26	N	N	19	0	0	0	0	0	120	Mprosina
16_02_26	N	C	20	NA	NA	NA	NA	0	120	Mprosina
16_02_26	N	E	20	NA	NA	NA	NA	0	120	Mprosina
16_02_26	N	N	20	0	0	0	0	0	120	Mprosina
16_02_26	N	C	21	NA	NA	NA	NA	0	120	Mprosina
16_02_26	N	E	21	NA	NA	NA	NA	0	120	Mprosina
16_02_26	N	N	21	0	0	0	0	0	120	Mprosina
16_02_26	N	C	22	NA	NA	NA	NA	0	120	Mprosina
16_02_26	N	E	22	NA	NA	NA	NA	0	120	Mprosina
16_02_26	N	N	22	0	0	0	0	0	120	Mprosina
16_02_26	N	C	23	NA	NA	NA	NA	0	120	Mprosina
16_02_26	N	E	23	NA	NA	NA	NA	0	120	Mprosina
16_02_26	N	N	23	0	0	0	0	0	120	Mprosina
16_02_26	N	C	24	0	1	0	0	1	120	Mprosina
16_02_26	N	E	24	NA	NA	NA	NA	0	120	Mprosina
16_02_26	N	N	24	0	0	0	0	0	120	Mprosina
16_02_26	N	C	25	NA	NA	NA	NA	0	120	Mprosina
16_02_26	N	E	25	NA	NA	NA	NA	0	120	Mprosina
16_02_26	N	N	25	0	0	0	0	0	120	Mprosina
16_02_26	N	C	26	NA	NA	NA	NA	0	120	Mprosina
16_02_26	N	E	26	NA	NA	NA	NA	0	120	Mprosina
16_02_26	N	N	26	0	0	0	0	0	120	Mprosina
16_02_26	N	C	27	NA	NA	NA	NA	0	120	Mprosina
16_02_26	N	E	27	NA	NA	NA	NA	0	120	Mprosina
16_02_26	N	N	27	0	0	0	0	0	120	Mprosina
16_02_26	N	C	28	NA	NA	NA	NA	0	120	Mprosina
16_02_26	N	E	28	NA	NA	NA	NA	0	120	Mprosina
16_02_26	N	N	28	0	0	1	0	0	120	Mprosina
16_02_26	N	C	29	NA	NA	NA	NA	0	120	Mprosina
16_02_26	N	E	29	NA	NA	NA	NA	0	120	Mprosina
16_02_26	N	N	29	0	1	1	0	0	120	Mprosina
16_02_26	N	C	30	NA	NA	NA	NA	0	120	Mprosina
16_02_26	N	E	30	NA	NA	NA	NA	0	120	Mprosina
16_02_26	N	N	30	0	0	0	0	0	120	Mprosina
16_02_26	N	C	31	NA	NA	NA	NA	0	120	Mprosina
16_02_26	N	E	31	0	1	0	0	1	120	Mprosina
16_02_26	N	N	31	0	0	0	0	0	120	Mprosina
16_02_26	N	C	32	NA	NA	NA	NA	0	120	Mprosina
16_02_26	N	E	32	NA	NA	NA	NA	0	120	Mprosina
16_02_26	N	N	32	0	1	0	0	0	120	Mprosina
16_02_26	N	C	33	1	1	0	0	1	120	Mprosina
16_02_26	N	E	33	NA	NA	NA	NA	0	120	Mprosina
16_02_26	N	N	33	0	0	0	0	0	120	Mprosina
16_02_26	N	C	34	1	1	1	1	1	120	Mprosina
16_02_26	N	E	34	NA	NA	NA	NA	0	120	Mprosina
16_02_26	N	N	34	0	0	0	0	0	120	Mprosina
16_02_26	N	C	35	NA	NA	NA	NA	0	120	Mprosina
16_02_26	N	E	35	NA	NA	NA	NA	0	120	Mprosina
16_02_26	N	N	35	0	0	1	0	0	120	Mprosina
16_02_26	N	C	36	NA	NA	NA	NA	0	120	Mprosina
16_02_26	N	E	36	NA	NA	NA	NA	0	120	Mprosina
16_02_26	N	N	36	0	1	1	0	0	120	Mprosina
16_02_26	N	C	37	NA	NA	NA	NA	0	120	Mprosina
16_02_26	N	E	37	NA	NA	NA	NA	0	120	Mprosina
16_02_26	N	N	37	0	0	0	0	0	120	Mprosina
16_02_26	N	C	38	NA	NA	NA	NA	0	120	Mprosina
16_02_26	N	E	38	NA	NA	NA	NA	0	120	Mprosina
16_02_26	N	N	38	0	0	0	0	0	120	Mprosina
16_02_26	N	C	39	NA	NA	NA	NA	0	120	Mprosina
16_02_26	N	E	39	0	1	0	1	0	120	Mprosina
16_02_26	N	N	39	0	0	0	0	0	120	Mprosina
16_02_26	N	C	40	NA	NA	NA	NA	0	120	Mprosina
16_02_26	N	E	40	0	1	0	0	1	120	Mprosina
16_02_26	N	N	40	0	0	0	0	0	120	Mprosina
16_02_26	N	C	41	NA	NA	NA	NA	0	120	Mprosina
16_02_26	N	E	41	NA	NA	NA	NA	0	120	Mprosina
16_02_26	N	N	41	0	0	0	0	0	120	Mprosina
16_02_26	N	C	42	NA	NA	NA	NA	0	120	Mprosina
16_02_26	N	E	42	NA	NA	NA	NA	0	120	Mprosina
16_02_26	N	N	42	0	0	0	0	0	120	Mprosina
16_02_26	N	C	43	NA	NA	NA	NA	0	120	Mprosina
16_02_26	N	E	43	NA	NA	NA	NA	0	120	Mprosina
16_02_26	N	N	43	0	0	0	0	0	120	Mprosina
16_02_26	N	C	44	NA	NA	NA	NA	0	120	Mprosina
16_02_26	N	E	44	NA	NA	NA	NA	0	120	Mprosina
16_02_26	N	N	44	0	0	0	0	0	120	Mprosina
16_02_26	N	C	45	NA	NA	NA	NA	0	120	Mprosina
16_02_26	N	E	45	NA	NA	NA	NA	0	120	Mprosina
16_02_26	N	N	45	0	0	0	0	0	120	Mprosina
16_02_26	N	C	46	NA	NA	NA	NA	0	120	Mprosina
16_02_26	N	E	46	NA	NA	NA	NA	0	120	Mprosina
16_02_26	N	N	46	0	0	0	0	0	120	Mprosina
16_02_26	N	C	47	0	1	0	0	1	120	Mprosina
16_02_26	N	E	47	1	1	0	0	1	120	Mprosina
16_02_26	N	N	47	0	0	0	0	0	120	Mprosina
16_02_26	N	C	48	NA	NA	NA	NA	0	120	Mprosina
16_02_26	N	E	48	1	1	1	0	1	120	Mprosina
16_02_26	N	N	48	0	0	0	0	0	120	Mprosina
16_02_26	N	C	49	NA	NA	NA	NA	0	120	Mprosina
16_02_26	N	E	49	1	1	1	1	1	120	Mprosina
16_02_26	N	N	49	0	0	1	0	0	120	Mprosina
16_02_26	N	C	50	NA	NA	NA	NA	0	120	Mprosina
16_02_26	N	E	50	NA	NA	NA	NA	0	120	Mprosina
16_02_26	N	N	50	0	0	1	0	0	120	Mprosina
16_02_26	N	C	51	NA	NA	NA	NA	0	120	Mprosina
16_02_26	N	E	51	NA	NA	NA	NA	0	120	Mprosina
16_02_26	N	N	51	0	0	1	0	0	120	Mprosina
16_02_26	N	C	52	NA	NA	NA	NA	0	120	Mprosina
16_02_26	N	E	52	NA	NA	NA	NA	0	120	Mprosina
16_02_26	N	N	52	0	0	1	0	0	120	Mprosina
16_02_26	N	C	53	NA	NA	NA	NA	0	120	Mprosina
16_02_26	N	E	53	NA	NA	NA	NA	0	120	Mprosina
16_02_26	N	N	53	0	0	1	0	0	120	Mprosina
16_02_26	N	C	54	NA	NA	NA	NA	0	120	Mprosina
16_02_26	N	E	54	NA	NA	NA	NA	0	120	Mprosina
16_02_26	N	N	54	0	0	1	0	0	120	Mprosina
16_02_26	N	C	55	0	1	0	0	1	120	Mprosina
16_02_26	N	E	55	1	1	1	0	1	120	Mprosina
16_02_26	N	N	55	0	1	0	0	0	120	Mprosina
16_02_26	N	C	56	NA	NA	NA	NA	0	120	Mprosina
16_02_26	N	E	56	0	1	0	0	1	120	Mprosina
16_02_26	N	N	56	0	0	0	0	0	120	Mprosina
16_02_26	N	C	57	NA	NA	NA	NA	0	120	Mprosina
16_02_26	N	E	57	NA	NA	NA	NA	0	120	Mprosina
16_02_26	N	N	57	0	0	0	0	0	120	Mprosina
16_02_26	N	C	58	0	1	0	0	1	120	Mprosina
16_02_26	N	E	58	NA	NA	NA	NA	0	120	Mprosina
16_02_26	N	N	58	0	0	0	0	0	120	Mprosina
16_02_26	N	C	59	0	1	0	0	1	120	Mprosina
16_02_26	N	E	59	NA	NA	NA	NA	0	120	Mprosina
16_02_26	N	N	59	0	0	0	0	0	120	Mprosina
16_02_26	N	C	60	0	0	0	0	0	120	Mprosina
16_02_26	N	E	60	0	1	0	0	1	120	Mprosina
16_02_26	N	N	60	0	1	0	0	0	120	Mprosina
16_02_26	N	C	61	NA	NA	NA	NA	0	120	Mprosina
16_02_26	N	E	61	NA	NA	NA	NA	0	120	Mprosina
16_02_26	N	N	61	0	0	0	0	0	120	Mprosina
16_02_26	N	C	62	0	1	0	0	1	120	Mprosina
16_02_26	N	E	62	0	1	0	0	1	120	Mprosina
16_02_26	N	N	62	0	0	0	0	0	120	Mprosina
16_02_26	N	C	63	NA	NA	NA	NA	0	120	Mprosina
16_02_26	N	E	63	NA	NA	NA	NA	0	120	Mprosina
16_02_26	N	N	63	0	0	0	0	0	120	Mprosina
16_02_26	N	C	64	NA	NA	NA	NA	0	120	Mprosina
16_02_26	N	E	64	NA	NA	NA	NA	0	120	Mprosina
16_02_26	N	N	64	0	0	0	0	0	120	Mprosina
16_02_26	N	C	65	NA	NA	NA	NA	0	120	Mprosina
16_02_26	N	E	65	NA	NA	NA	NA	0	120	Mprosina
16_02_26	N	N	65	0	0	0	0	0	120	Mprosina
16_02_26	N	C	66	NA	NA	NA	NA	0	120	Mprosina
16_02_26	N	E	66	NA	NA	NA	NA	0	120	Mprosina
16_02_26	N	N	66	0	0	0	0	0	120	Mprosina
16_02_26	N	C	67	NA	NA	NA	NA	0	120	Mprosina
16_02_26	N	E	67	NA	NA	NA	NA	0	120	Mprosina
16_02_26	N	N	67	0	0	0	0	0	120	Mprosina
16_02_26	N	C	68	NA	NA	NA	NA	0	120	Mprosina
16_02_26	N	E	68	NA	NA	NA	NA	0	120	Mprosina
16_02_26	N	N	68	0	0	0	0	0	120	Mprosina
16_02_26	N	C	69	NA	NA	NA	NA	0	120	Mprosina
16_02_26	N	E	69	NA	NA	NA	NA	0	120	Mprosina
16_02_26	N	N	69	0	0	0	0	0	120	Mprosina
16_02_26	N	C	70	NA	NA	NA	NA	0	120	Mprosina
16_02_26	N	E	70	NA	NA	NA	NA	0	120	Mprosina
16_02_26	N	N	70	0	0	0	0	0	120	Mprosina
16_02_26	N	C	71	NA	NA	NA	NA	0	120	Mprosina
16_02_26	N	E	71	NA	NA	NA	NA	0	120	Mprosina
16_02_26	N	N	71	0	0	0	0	0	120	Mprosina
16_02_26	N	C	72	NA	NA	NA	NA	0	120	Mprosina
16_02_26	N	E	72	NA	NA	NA	NA	0	120	Mprosina
16_02_26	N	N	72	0	0	0	0	0	120	Mprosina
16_02_26	N	C	73	NA	NA	NA	NA	0	120	Mprosina
16_02_26	N	E	73	NA	NA	NA	NA	0	120	Mprosina
16_02_26	N	N	73	0	0	0	0	0	120	Mprosina
16_02_26	N	C	74	NA	NA	NA	NA	0	120	Mprosina
16_02_26	N	E	74	NA	NA	NA	NA	0	120	Mprosina
16_02_26	N	N	74	0	0	0	0	0	120	Mprosina
16_02_26	N	C	75	NA	NA	NA	NA	0	120	Mprosina
16_02_26	N	E	75	NA	NA	NA	NA	0	120	Mprosina
16_02_26	N	N	75	0	0	0	0	0	120	Mprosina
16_02_26	N	C	76	NA	NA	NA	NA	0	120	Mprosina
16_02_26	N	E	76	NA	NA	NA	NA	0	120	Mprosina
16_02_26	N	N	76	0	0	0	0	0	120	Mprosina
16_02_26	N	C	77	NA	NA	NA	NA	0	120	Mprosina
16_02_26	N	E	77	NA	NA	NA	NA	0	120	Mprosina
16_02_26	N	N	77	0	0	0	0	0	120	Mprosina
16_02_26	N	C	78	NA	NA	NA	NA	0	120	Mprosina
16_02_26	N	E	78	NA	NA	NA	NA	0	120	Mprosina
16_02_26	N	N	78	0	0	0	0	0	120	Mprosina
16_02_26	N	C	79	NA	NA	NA	NA	0	120	Mprosina
16_02_26	N	E	79	NA	NA	NA	NA	0	120	Mprosina
16_02_26	N	N	79	0	0	0	0	0	120	Mprosina
16_02_26	N	C	80	NA	NA	NA	NA	0	120	Mprosina
16_02_26	N	E	80	NA	NA	NA	NA	0	120	Mprosina
16_02_26	N	N	80	0	0	0	0	0	120	Mprosina
16_02_26	N	C	81	NA	NA	NA	NA	0	120	Mprosina
16_02_26	N	E	81	NA	NA	NA	NA	0	120	Mprosina
16_02_26	N	N	81	0	0	0	0	0	120	Mprosina
16_02_26	N	C	82	NA	NA	NA	NA	0	120	Mprosina
16_02_26	N	E	82	NA	NA	NA	NA	0	120	Mprosina
16_02_26	N	N	82	0	0	0	0	0	120	Mprosina
16_02_26	N	C	83	NA	NA	NA	NA	0	120	Mprosina
16_02_26	N	E	83	NA	NA	NA	NA	0	120	Mprosina
16_02_26	N	N	83	0	0	0	0	0	120	Mprosina
16_02_26	N	C	84	NA	NA	NA	NA	0	120	Mprosina
16_02_26	N	E	84	NA	NA	NA	NA	0	120	Mprosina
16_02_26	N	N	84	0	0	0	0	0	120	Mprosina
16_02_26	N	C	85	NA	NA	NA	NA	0	120	Mprosina
16_02_26	N	E	85	NA	NA	NA	NA	0	120	Mprosina
16_02_26	N	N	85	0	0	0	0	0	120	Mprosina
16_02_26	N	C	86	NA	NA	NA	NA	0	120	Mprosina
16_02_26	N	E	86	NA	NA	NA	NA	0	120	Mprosina
16_02_26	N	N	86	0	0	0	0	0	120	Mprosina
16_02_26	N	C	87	0	NA	NA	NA	0	120	Mprosina
16_02_26	N	E	87	0	1	0	1	1	120	Mprosina
16_02_26	N	N	87	0	0	0	0	0	120	Mprosina
16_02_26	N	C	88	NA	NA	NA	NA	0	120	Mprosina
16_02_26	N	E	88	NA	NA	NA	NA	0	120	Mprosina
16_02_26	N	N	88	0	0	0	0	0	120	Mprosina
16_02_26	N	C	89	NA	NA	NA	NA	0	120	Mprosina
16_02_26	N	E	89	NA	NA	NA	NA	0	120	Mprosina
16_02_26	N	N	89	0	0	0	0	0	120	Mprosina
16_02_26	N	C	90	NA	NA	NA	NA	0	120	Mprosina
16_02_26	N	E	90	NA	NA	NA	NA	0	120	Mprosina
16_02_26	N	N	90	0	0	0	0	0	120	Mprosina
16_02_26	N	C	91	NA	NA	NA	NA	0	120	Mprosina
16_02_26	N	E	91	0	1	0	0	1	120	Mprosina
16_02_26	N	N	91	0	1	0	0	0	120	Mprosina
16_02_26	N	C	92	NA	NA	NA	NA	0	120	Mprosina
16_02_26	N	E	92	1	1	0	0	1	120	Mprosina
16_02_26	N	N	92	0	0	0	0	0	120	Mprosina
16_02_26	N	C	93	NA	NA	NA	NA	0	120	Mprosina
16_02_26	N	E	93	1	1	0	0	1	120	Mprosina
16_02_26	N	N	93	0	0	0	0	0	120	Mprosina
16_02_26	N	C	94	NA	NA	NA	NA	0	120	Mprosina
16_02_26	N	E	94	NA	NA	NA	NA	0	120	Mprosina
16_02_26	N	N	94	0	1	0	0	0	120	Mprosina
16_02_26	N	C	95	0	0	0	0	0	120	Mprosina
16_02_26	N	E	95	1	1	1	0	1	120	Mprosina
16_02_26	N	N	95	0	0	1	0	0	120	Mprosina
16_02_26	N	C	96	NA	NA	NA	NA	0	120	Mprosina
16_02_26	N	E	96	NA	NA	NA	NA	0	120	Mprosina
16_02_26	N	N	96	0	0	1	0	0	120	Mprosina
16_02_26	N	C	97	NA	NA	NA	NA	0	120	Mprosina
16_02_26	N	E	97	0	1	0	0	1	120	Mprosina
16_02_26	N	N	97	0	0	1	0	0	120	Mprosina
16_02_26	N	C	98	NA	NA	NA	NA	0	120	Mprosina
16_02_26	N	E	98	1	1	0	0	1	120	Mprosina
16_02_26	N	N	98	0	0	0	0	0	120	Mprosina
16_02_26	N	C	99	NA	NA	NA	NA	0	120	Mprosina
16_02_26	N	E	99	1	1	0	0	1	120	Mprosina
16_02_26	N	N	99	0	0	0	0	0	120	Mprosina
16_02_26	N	C	100	NA	NA	NA	NA	0	120	Mprosina
16_02_26	N	E	100	NA	NA	NA	NA	0	120	Mprosina
16_02_26	N	N	100	0	0	0	0	0	120	Mprosina
16_02_26	N	C	101	NA	NA	NA	NA	0	120	Mprosina
16_02_26	N	E	101	NA	NA	NA	NA	0	120	Mprosina
16_02_26	N	N	101	0	0	0	0	0	120	Mprosina
16_02_26	N	C	102	NA	NA	NA	NA	0	120	Mprosina
16_02_26	N	E	102	1	1	0	1	1	120	Mprosina
16_02_26	N	N	102	0	0	0	0	0	120	Mprosina
16_02_26	N	C	103	NA	NA	NA	NA	0	120	Mprosina
16_02_26	N	E	103	NA	NA	NA	NA	0	120	Mprosina
16_02_26	N	N	103	0	0	0	0	0	120	Mprosina
16_02_26	N	C	104	NA	NA	NA	NA	0	120	Mprosina
16_02_26	N	E	104	NA	NA	NA	NA	0	120	Mprosina
16_02_26	N	N	104	0	1	0	0	0	120	Mprosina
16_02_26	N	C	105	NA	NA	NA	NA	0	120	Mprosina
16_02_26	N	E	105	1	0	1	0	1	120	Mprosina
16_02_26	N	N	105	0	0	0	0	0	120	Mprosina
16_02_26	N	C	106	0	1	0	1	1	120	Mprosina
16_02_26	N	E	106	NA	NA	NA	NA	0	120	Mprosina
16_02_26	N	N	106	0	0	0	0	0	120	Mprosina
16_02_26	N	C	107	NA	NA	NA	NA	0	120	Mprosina
16_02_26	N	E	107	NA	NA	NA	NA	0	120	Mprosina
16_02_26	N	N	107	0	0	0	0	0	120	Mprosina
16_02_26	N	C	108	NA	NA	NA	NA	0	120	Mprosina
16_02_26	N	E	108	NA	NA	NA	NA	0	120	Mprosina
16_02_26	N	N	108	0	0	0	0	0	120	Mprosina
16_02_26	N	C	109	NA	NA	NA	NA	0	120	Mprosina
16_02_26	N	E	109	NA	NA	NA	NA	0	120	Mprosina
16_02_26	N	N	109	0	0	0	0	0	120	Mprosina
16_02_26	N	C	110	NA	NA	NA	NA	0	120	Mprosina
16_02_26	N	E	110	NA	NA	NA	NA	0	120	Mprosina
16_02_26	N	N	110	0	0	0	0	0	120	Mprosina
16_02_26	N	C	111	NA	NA	NA	NA	0	120	Mprosina
16_02_26	N	E	111	NA	NA	NA	NA	0	120	Mprosina
16_02_26	N	N	111	0	0	0	0	0	120	Mprosina
16_02_26	N	C	112	NA	NA	NA	NA	0	120	Mprosina
16_02_26	N	E	112	NA	NA	NA	NA	0	120	Mprosina
16_02_26	N	N	112	0	0	0	0	0	120	Mprosina
16_02_26	N	C	113	NA	NA	NA	NA	0	120	Mprosina
16_02_26	N	E	113	NA	NA	NA	NA	0	120	Mprosina
16_02_26	N	N	113	0	0	0	0	0	120	Mprosina
16_02_26	N	C	114	NA	NA	NA	NA	0	120	Mprosina
16_02_26	N	E	114	NA	NA	NA	NA	0	120	Mprosina
16_02_26	N	N	114	0	0	0	0	0	120	Mprosina
16_02_26	N	C	115	NA	NA	NA	NA	0	120	Mprosina
16_02_26	N	E	115	NA	NA	NA	NA	0	120	Mprosina
16_02_26	N	N	115	0	0	0	0	0	120	Mprosina
16_02_26	N	C	116	NA	NA	NA	NA	0	120	Mprosina
16_02_26	N	E	116	NA	NA	NA	NA	0	120	Mprosina
16_02_26	N	N	116	0	0	0	0	0	120	Mprosina
16_02_26	N	C	117	NA	NA	NA	NA	0	120	Mprosina
16_02_26	N	E	117	NA	NA	NA	NA	0	120	Mprosina
16_02_26	N	N	117	0	0	0	0	0	120	Mprosina
16_02_26	N	C	118	NA	NA	NA	NA	0	120	Mprosina
16_02_26	N	E	118	NA	NA	NA	NA	0	120	Mprosina
16_02_26	N	N	118	0	1	0	0	0	120	Mprosina
16_02_26	N	C	119	NA	NA	NA	NA	0	120	Mprosina
16_02_26	N	E	119	NA	NA	NA	NA	0	120	Mprosina
16_02_26	N	N	119	0	0	0	0	0	120	Mprosina
16_02_26	N	C	120	NA	NA	NA	NA	0	120	Mprosina
16_02_26	N	E	120	NA	NA	NA	NA	0	120	Mprosina
16_02_26	N	N	120	0	0	0	0	0	120	Mprosina
16_03_05	YC	C	1	NA	NA	NA	NA	0	37	Mprosina
16_03_05	YC	E	1	NA	NA	NA	NA	0	37	Mprosina
16_03_05	YC	N	1	0	0	0	0	0	37	Mprosina
16_03_05	YC	C	2	NA	NA	NA	NA	0	37	Mprosina
16_03_05	YC	E	2	NA	NA	NA	NA	0	37	Mprosina
16_03_05	YC	N	2	0	0	0	0	0	37	Mprosina
16_03_05	YC	C	3	NA	NA	NA	NA	0	37	Mprosina
16_03_05	YC	E	3	1	0	0	1	1	37	Mprosina
16_03_05	YC	N	3	0	0	0	0	0	37	Mprosina
16_03_05	YC	C	4	1	0	0	1	1	37	Mprosina
16_03_05	YC	E	4	NA	NA	NA	NA	0	37	Mprosina
16_03_05	YC	N	4	0	0	0	0	0	37	Mprosina
16_03_05	YC	C	5	0	1	0	0	1	37	Mprosina
16_03_05	YC	E	5	NA	NA	NA	NA	0	37	Mprosina
16_03_05	YC	N	5	0	1	0	0	0	37	Mprosina
16_03_05	YC	C	6	NA	NA	NA	NA	0	37	Mprosina
16_03_05	YC	E	6	NA	NA	NA	NA	0	37	Mprosina
16_03_05	YC	N	6	0	1	0	0	0	37	Mprosina
16_03_05	YC	C	7	NA	NA	NA	NA	0	37	Mprosina
16_03_05	YC	E	7	NA	NA	NA	NA	0	37	Mprosina
16_03_05	YC	N	7	0	0	0	0	0	37	Mprosina
16_03_05	YC	C	8	NA	NA	NA	NA	0	37	Mprosina
16_03_05	YC	E	8	NA	NA	NA	NA	0	37	Mprosina
16_03_05	YC	N	8	0	0	0	0	0	37	Mprosina
16_03_05	YC	C	9	NA	NA	NA	NA	0	37	Mprosina
16_03_05	YC	E	9	NA	NA	NA	NA	0	37	Mprosina
16_03_05	YC	N	9	0	0	0	0	0	37	Mprosina
16_03_05	YC	C	10	NA	NA	NA	NA	0	37	Mprosina
16_03_05	YC	E	10	NA	NA	NA	NA	0	37	Mprosina
16_03_05	YC	N	10	0	0	0	0	0	37	Mprosina
16_03_05	YC	C	11	NA	NA	NA	NA	0	37	Mprosina
16_03_05	YC	E	11	NA	NA	NA	NA	0	37	Mprosina
16_03_05	YC	N	11	0	0	0	0	0	37	Mprosina
16_03_05	YC	C	12	NA	NA	NA	NA	0	37	Mprosina
16_03_05	YC	E	12	NA	NA	NA	NA	0	37	Mprosina
16_03_05	YC	N	12	0	1	0	0	0	37	Mprosina
16_03_05	YC	C	13	1	0	0	1	1	37	Mprosina
16_03_05	YC	E	13	NA	NA	NA	NA	0	37	Mprosina
16_03_05	YC	N	13	0	0	0	0	0	37	Mprosina
16_03_05	YC	C	14	NA	NA	NA	NA	0	37	Mprosina
16_03_05	YC	E	14	NA	NA	NA	NA	0	37	Mprosina
16_03_05	YC	N	14	0	0	0	0	0	37	Mprosina
16_03_05	YC	C	15	NA	NA	NA	NA	0	37	Mprosina
16_03_05	YC	E	15	NA	NA	NA	NA	0	37	Mprosina
16_03_05	YC	N	15	0	1	0	0	0	37	Mprosina
16_03_05	YC	C	16	NA	NA	NA	NA	0	37	Mprosina
16_03_05	YC	E	16	NA	NA	NA	NA	0	37	Mprosina
16_03_05	YC	N	16	0	1	0	0	0	37	Mprosina
16_03_05	YC	C	17	1	0	0	1	1	37	Mprosina
16_03_05	YC	E	17	NA	NA	NA	NA	0	37	Mprosina
16_03_05	YC	N	17	0	1	0	0	0	37	Mprosina
16_03_05	YC	C	18	1	0	0	1	1	37	Mprosina
16_03_05	YC	E	18	NA	NA	NA	NA	0	37	Mprosina
16_03_05	YC	N	18	0	0	0	0	0	37	Mprosina
16_03_05	YC	C	19	0	0	0	1	1	37	Mprosina
16_03_05	YC	E	19	NA	NA	NA	NA	0	37	Mprosina
16_03_05	YC	N	19	0	0	1	0	0	37	Mprosina
16_03_05	YC	C	20	NA	NA	NA	NA	0	37	Mprosina
16_03_05	YC	E	20	NA	NA	NA	NA	0	37	Mprosina
16_03_05	YC	N	20	0	1	1	1	0	37	Mprosina
16_03_05	YC	C	21	NA	NA	NA	NA	0	37	Mprosina
16_03_05	YC	E	21	NA	NA	NA	NA	0	37	Mprosina
16_03_05	YC	N	21	0	1	1	0	0	37	Mprosina
16_03_05	YC	C	22	NA	NA	NA	NA	0	37	Mprosina
16_03_05	YC	E	22	NA	NA	NA	NA	0	37	Mprosina
16_03_05	YC	N	22	0	1	0	0	0	37	Mprosina
16_03_05	YC	C	23	1	1	0	1	1	37	Mprosina
16_03_05	YC	E	23	NA	NA	NA	NA	0	37	Mprosina
16_03_05	YC	N	23	0	0	1	0	0	37	Mprosina
16_03_05	YC	C	24	1	0	1	1	0	37	Mprosina
16_03_05	YC	E	24	NA	NA	NA	NA	0	37	Mprosina
16_03_05	YC	N	24	0	0	1	0	0	37	Mprosina
16_03_05	YC	C	25	1	0	0	0	0	37	Mprosina
16_03_05	YC	E	25	NA	NA	NA	NA	0	37	Mprosina
16_03_05	YC	N	25	0	0	1	0	0	37	Mprosina
16_03_05	YC	C	26	NA	NA	NA	NA	0	37	Mprosina
16_03_05	YC	E	26	1	0	0	1	0	37	Mprosina
16_03_05	YC	N	26	0	0	1	0	0	37	Mprosina
16_03_05	YC	C	27	NA	NA	NA	NA	0	37	Mprosina
16_03_05	YC	E	27	NA	NA	NA	NA	0	37	Mprosina
16_03_05	YC	N	27	0	0	1	0	0	37	Mprosina
16_03_05	YC	C	28	NA	NA	NA	NA	0	37	Mprosina
16_03_05	YC	E	28	NA	NA	NA	NA	0	37	Mprosina
16_03_05	YC	N	28	0	0	1	0	0	37	Mprosina
16_03_05	YC	C	29	NA	NA	NA	NA	0	37	Mprosina
16_03_05	YC	E	29	1	0	0	1	1	37	Mprosina
16_03_05	YC	N	29	0	0	1	0	0	37	Mprosina
16_03_05	YC	C	30	NA	NA	NA	NA	0	37	Mprosina
16_03_05	YC	E	30	1	0	0	1	1	37	Mprosina
16_03_05	YC	N	30	0	0	1	0	0	37	Mprosina
16_03_05	YC	C	31	0	0	0	1	1	37	Mprosina
16_03_05	YC	E	31	0	0	0	1	1	37	Mprosina
16_03_05	YC	N	31	0	0	0	0	0	37	Mprosina
16_03_05	YC	C	32	1	0	0	1	1	37	Mprosina
16_03_05	YC	E	32	NA	NA	NA	NA	0	37	Mprosina
16_03_05	YC	N	32	0	0	1	0	0	37	Mprosina
16_03_05	YC	C	33	NA	NA	NA	NA	0	37	Mprosina
16_03_05	YC	E	33	NA	NA	NA	NA	0	37	Mprosina
16_03_05	YC	N	33	0	0	1	0	0	37	Mprosina
16_03_05	YC	C	34	NA	NA	NA	NA	0	37	Mprosina
16_03_05	YC	E	34	NA	NA	NA	NA	0	37	Mprosina
16_03_05	YC	N	34	0	0	1	0	0	37	Mprosina
16_03_05	YC	C	35	NA	NA	NA	NA	0	37	Mprosina
16_03_05	YC	E	35	1	0	0	1	1	37	Mprosina
16_03_05	YC	N	35	0	0	1	0	0	37	Mprosina
16_03_05	YC	C	36	NA	NA	NA	NA	0	37	Mprosina
16_03_05	YC	E	36	NA	NA	NA	NA	0	37	Mprosina
16_03_05	YC	N	36	0	1	1	0	0	37	Mprosina
16_03_05	YC	C	37	0	0	0	0	1	37	Mprosina
16_03_05	YC	E	37	NA	NA	NA	NA	0	37	Mprosina
16_03_05	YC	N	37	0	0	0	0	0	120	Mprosina
16_03_06	YC	E	1	NA	NA	NA	NA	0	120	Mprosina
16_03_06	YC	C	1	NA	NA	NA	NA	0	120	Mprosina
16_03_06	YC	N	1	0	1	0	0	0	120	Mprosina
16_03_06	YC	E	2	NA	NA	NA	NA	0	120	Mprosina
16_03_06	YC	C	2	NA	NA	NA	NA	0	120	Mprosina
16_03_06	YC	N	2	0	0	0	0	0	120	Mprosina
16_03_06	YC	E	3	NA	NA	NA	NA	0	120	Mprosina
16_03_06	YC	C	3	NA	NA	NA	NA	0	120	Mprosina
16_03_06	YC	N	3	0	0	0	0	0	120	Mprosina
16_03_06	YC	E	4	NA	NA	NA	NA	0	120	Mprosina
16_03_06	YC	C	4	NA	NA	NA	NA	0	120	Mprosina
16_03_06	YC	N	4	0	0	1	0	0	120	Mprosina
16_03_06	YC	E	5	NA	NA	NA	NA	0	120	Mprosina
16_03_06	YC	C	5	NA	NA	NA	NA	0	120	Mprosina
16_03_06	YC	N	5	0	0	1	0	0	120	Mprosina
16_03_06	YC	E	6	NA	NA	NA	NA	0	120	Mprosina
16_03_06	YC	C	6	NA	NA	NA	NA	0	120	Mprosina
16_03_06	YC	N	6	0	0	1	0	0	120	Mprosina
16_03_06	YC	E	7	NA	NA	NA	NA	0	120	Mprosina
16_03_06	YC	C	7	NA	NA	NA	NA	0	120	Mprosina
16_03_06	YC	N	7	0	0	1	0	0	120	Mprosina
16_03_06	YC	E	8	NA	NA	NA	NA	0	120	Mprosina
16_03_06	YC	C	8	NA	NA	NA	NA	0	120	Mprosina
16_03_06	YC	N	8	0	0	1	0	0	120	Mprosina
16_03_06	YC	E	9	NA	NA	NA	NA	0	120	Mprosina
16_03_06	YC	C	9	NA	NA	NA	NA	0	120	Mprosina
16_03_06	YC	N	9	0	0	1	0	0	120	Mprosina
16_03_06	YC	E	10	NA	NA	NA	NA	0	120	Mprosina
16_03_06	YC	C	10	NA	NA	NA	NA	0	120	Mprosina
16_03_06	YC	N	10	0	0	1	0	0	120	Mprosina
16_03_06	YC	E	11	NA	NA	NA	NA	0	120	Mprosina
16_03_06	YC	C	11	NA	NA	NA	NA	0	120	Mprosina
16_03_06	YC	N	11	0	0	1	0	0	120	Mprosina
16_03_06	YC	E	12	NA	NA	NA	NA	0	120	Mprosina
16_03_06	YC	C	12	NA	NA	NA	NA	0	120	Mprosina
16_03_06	YC	N	12	0	0	1	0	0	120	Mprosina
16_03_06	YC	E	13	NA	NA	NA	NA	0	120	Mprosina
16_03_06	YC	C	13	1	1	0	1	1	120	Mprosina
16_03_06	YC	N	13	0	0	1	0	0	120	Mprosina
16_03_06	YC	E	14	NA	NA	NA	NA	0	120	Mprosina
16_03_06	YC	C	14	NA	NA	NA	NA	0	120	Mprosina
16_03_06	YC	N	14	0	0	1	0	0	120	Mprosina
16_03_06	YC	E	15	NA	NA	NA	NA	0	120	Mprosina
16_03_06	YC	C	15	NA	NA	NA	NA	0	120	Mprosina
16_03_06	YC	N	15	0	0	1	0	0	120	Mprosina
16_03_06	YC	E	16	NA	NA	NA	NA	0	120	Mprosina
16_03_06	YC	C	16	NA	NA	NA	NA	0	120	Mprosina
16_03_06	YC	N	16	0	0	1	0	0	120	Mprosina
16_03_06	YC	E	17	NA	NA	NA	NA	0	120	Mprosina
16_03_06	YC	C	17	NA	NA	NA	NA	0	120	Mprosina
16_03_06	YC	N	17	0	0	1	0	0	120	Mprosina
16_03_06	YC	E	18	NA	NA	NA	NA	0	120	Mprosina
16_03_06	YC	C	18	NA	NA	NA	NA	0	120	Mprosina
16_03_06	YC	N	18	0	0	1	0	0	120	Mprosina
16_03_06	YC	E	19	NA	NA	NA	NA	0	120	Mprosina
16_03_06	YC	C	19	NA	NA	NA	NA	0	120	Mprosina
16_03_06	YC	N	19	0	0	1	0	0	120	Mprosina
16_03_06	YC	E	20	NA	NA	NA	NA	0	120	Mprosina
16_03_06	YC	C	20	NA	NA	NA	NA	0	120	Mprosina
16_03_06	YC	N	20	0	0	1	0	0	120	Mprosina
16_03_06	YC	E	21	NA	NA	NA	NA	0	120	Mprosina
16_03_06	YC	C	21	NA	NA	NA	NA	0	120	Mprosina
16_03_06	YC	N	21	0	0	1	0	0	120	Mprosina
16_03_06	YC	E	22	NA	NA	NA	NA	0	120	Mprosina
16_03_06	YC	C	22	NA	NA	NA	NA	0	120	Mprosina
16_03_06	YC	N	22	0	0	1	0	0	120	Mprosina
16_03_06	YC	E	23	NA	NA	NA	NA	0	120	Mprosina
16_03_06	YC	C	23	NA	NA	NA	NA	0	120	Mprosina
16_03_06	YC	N	23	0	0	1	0	0	120	Mprosina
16_03_06	YC	E	24	NA	NA	NA	NA	0	120	Mprosina
16_03_06	YC	C	24	NA	NA	NA	NA	0	120	Mprosina
16_03_06	YC	N	24	0	0	1	0	0	120	Mprosina
16_03_06	YC	E	25	NA	NA	NA	NA	0	120	Mprosina
16_03_06	YC	C	25	NA	NA	NA	NA	0	120	Mprosina
16_03_06	YC	N	25	0	0	1	0	0	120	Mprosina
16_03_06	YC	E	26	NA	NA	NA	NA	0	120	Mprosina
16_03_06	YC	C	26	1	0	0	1	1	120	Mprosina
16_03_06	YC	N	26	0	0	1	0	0	120	Mprosina
16_03_06	YC	E	27	NA	NA	NA	NA	0	120	Mprosina
16_03_06	YC	C	27	NA	NA	NA	NA	0	120	Mprosina
16_03_06	YC	N	27	0	0	0	0	0	120	Mprosina
16_03_06	YC	E	28	NA	NA	NA	NA	0	120	Mprosina
16_03_06	YC	C	28	1	0	0	1	1	120	Mprosina
16_03_06	YC	N	28	0	0	0	0	0	120	Mprosina
16_03_06	YC	E	29	NA	NA	NA	NA	0	120	Mprosina
16_03_06	YC	C	29	NA	NA	NA	NA	0	120	Mprosina
16_03_06	YC	N	29	0	0	1	0	0	120	Mprosina
16_03_06	YC	E	30	NA	NA	NA	NA	0	120	Mprosina
[truncated: 13,774 more rows]
