# Supplementary material for: Male sex pheromone components in Heliconius butterflies released by the androconia affect female choice
Source: PeerJ. 2017 Nov 7;5:e3953. doi: 10.7717/peerj.3953 (PMC5680698; doi:10.7717/peerj.3953)
Supplement: Supplemental Information 2 [file peerj-05-3953-s002.csv]

Individual	Sex_Age	Compound	Amount (ng)
1PL	Old_male	(Z)-9-octadecenal	0.27
2PL	Old_male	(Z)-9-octadecenal	6.4
3PL	Old_male	(Z)-9-octadecenal	2.4
4AGL	Old_male	(Z)-9-octadecenal	0
5AGL	Old_male	(Z)-9-octadecenal	0
1PL	Old_male	octadecanal	11
2PL	Old_male	octadecanal	12.3
3PL	Old_male	octadecanal	27.5
4AGL	Old_male	octadecanal	18.12
5AGL	Old_male	octadecanal	35.23
1PL	Old_male	(Z)-11-icosenal	2.1
2PL	Old_male	(Z)-11-icosenal	3.3
3PL	Old_male	(Z)-11-icosenal	4.5
4AGL	Old_male	(Z)-11-icosenal	3.75
5AGL	Old_male	(Z)-11-icosenal	19.83
1PL	Old_male	icosanal	0.35
2PL	Old_male	icosanal	5
3PL	Old_male	icosanal	1.5
4AGL	Old_male	icosanal	0.45
5AGL	Old_male	icosanal	2.08
1PL	Old_male	(Z)-13-docosenal	0.64
2PL	Old_male	(Z)-13-docosenal	2.3
3PL	Old_male	(Z)-13-docosenal	3
4AGL	Old_male	(Z)-13-docosenal	1.02
5AGL	Old_male	(Z)-13-docosenal	6.83
1PL	Old_male	henicosane	7.6
2PL	Old_male	henicosane	14.2
3PL	Old_male	henicosane	0
4AGL	Old_male	henicosane	3
5AGL	Old_male	henicosane	44.96
1PL	New_male	(Z)-9-octadecenal	0
2PL	New_male	(Z)-9-octadecenal	0
3PL	New_male	(Z)-9-octadecenal	0
4AGL	New_male	(Z)-9-octadecenal	0
5AGL	New_male	(Z)-9-octadecenal	0
1PL	New_male	octadecanal	0
2PL	New_male	octadecanal	0
3PL	New_male	octadecanal	0
4AGL	New_male	octadecanal	0
5AGL	New_male	octadecanal	0
1PL	New_male	(Z)-11-icosenal	0
2PL	New_male	(Z)-11-icosenal	0
3PL	New_male	(Z)-11-icosenal	0
4AGL	New_male	(Z)-11-icosenal	0
5AGL	New_male	(Z)-11-icosenal	0
1PL	New_male	icosanal	0
2PL	New_male	icosanal	0
3PL	New_male	icosanal	0
4AGL	New_male	icosanal	0
5AGL	New_male	icosanal	0
1PL	New_male	(Z)-13-docosenal	0
2PL	New_male	(Z)-13-docosenal	0
3PL	New_male	(Z)-13-docosenal	0
4AGL	New_male	(Z)-13-docosenal	0
5AGL	New_male	(Z)-13-docosenal	0
1PL	New_male	henicosane	1.1
2PL	New_male	henicosane	0.84
3PL	New_male	henicosane	5.7
4AGL	New_male	henicosane	9.2
5AGL	New_male	henicosane	31.4
1PL	Old_female	(Z)-9-octadecenal	0
2PL	Old_female	(Z)-9-octadecenal	0
3PL	Old_female	(Z)-9-octadecenal	0
4AGL	Old_female	(Z)-9-octadecenal	0
5AGL	Old_female	(Z)-9-octadecenal	0
1PL	Old_female	octadecanal	0
2PL	Old_female	octadecanal	0
3PL	Old_female	octadecanal	0
4AGL	Old_female	octadecanal	0
5AGL	Old_female	octadecanal	0
1PL	Old_female	(Z)-11-icosenal	0
2PL	Old_female	(Z)-11-icosenal	0
3PL	Old_female	(Z)-11-icosenal	0
4AGL	Old_female	(Z)-11-icosenal	0
5AGL	Old_female	(Z)-11-icosenal	0
1PL	Old_female	icosanal	0
2PL	Old_female	icosanal	0
3PL	Old_female	icosanal	0
4AGL	Old_female	icosanal	0
5AGL	Old_female	icosanal	0
1PL	Old_female	(Z)-13-docosenal	0
2PL	Old_female	(Z)-13-docosenal	0
3PL	Old_female	(Z)-13-docosenal	0
4AGL	Old_female	(Z)-13-docosenal	0
5AGL	Old_female	(Z)-13-docosenal	0
1PL	Old_female	henicosane	0
2PL	Old_female	henicosane	0.5
3PL	Old_female	henicosane	0
4AGL	Old_female	henicosane	0.2
5AGL	Old_female	henicosane	6.89
