# Supplementary material for: Male sex pheromone components in Heliconius butterflies released by the androconia affect female choice
Source: PeerJ. 2017 Nov 7;5:e3953. doi: 10.7717/peerj.3953 (PMC5680698; doi:10.7717/peerj.3953)
Supplement: Supplemental Information 3 [file peerj-05-3953-s003.csv]

Individual	Wing_region	Compound	Amount (ng)
1PL	HW_androconia	(Z)-9-octadecenal	0.27
2PL	HW_androconia	(Z)-9-octadecenal	6.4
3PL	HW_androconia	(Z)-9-octadecenal	2.4
4AGL	HW_androconia	(Z)-9-octadecenal	0
5AGL	HW_androconia	(Z)-9-octadecenal	0
1PL	HW_androconia	octadecanal	11
2PL	HW_androconia	octadecanal	12.3
3PL	HW_androconia	octadecanal	27.5
4AGL	HW_androconia	octadecanal	18.12
5AGL	HW_androconia	octadecanal	35.23
1PL	HW_androconia	(Z)-11-icosenal	2.1
2PL	HW_androconia	(Z)-11-icosenal	3.3
3PL	HW_androconia	(Z)-11-icosenal	4.5
4AGL	HW_androconia	(Z)-11-icosenal	3.75
5AGL	HW_androconia	(Z)-11-icosenal	19.83
1PL	HW_androconia	icosanal	0.35
2PL	HW_androconia	icosanal	5
3PL	HW_androconia	icosanal	1.5
4AGL	HW_androconia	icosanal	0.45
5AGL	HW_androconia	icosanal	2.08
1PL	HW_androconia	(Z)-13-docosenal	0.64
2PL	HW_androconia	(Z)-13-docosenal	2.3
3PL	HW_androconia	(Z)-13-docosenal	3
4AGL	HW_androconia	(Z)-13-docosenal	1.02
5AGL	HW_androconia	(Z)-13-docosenal	6.83
1PL	FW_androconia	(Z)-9-octadecenal	0
2PL	FW_androconia	(Z)-9-octadecenal	0.47
3PL	FW_androconia	(Z)-9-octadecenal	0.67
4AGL	FW_androconia	(Z)-9-octadecenal	0
5AGL	FW_androconia	(Z)-9-octadecenal	0
1PL	FW_androconia	octadecanal	10
2PL	FW_androconia	octadecanal	9.5
3PL	FW_androconia	octadecanal	8.5
4AGL	FW_androconia	octadecanal	12.22
5AGL	FW_androconia	octadecanal	21.92
1PL	FW_androconia	(Z)-11-icosenal	1.5
2PL	FW_androconia	(Z)-11-icosenal	2.1
3PL	FW_androconia	(Z)-11-icosenal	1.3
4AGL	FW_androconia	(Z)-11-icosenal	3.65
5AGL	FW_androconia	(Z)-11-icosenal	11.68
1PL	FW_androconia	icosanal	0
2PL	FW_androconia	icosanal	0.4
3PL	FW_androconia	icosanal	0.4
4AGL	FW_androconia	icosanal	0.45
5AGL	FW_androconia	icosanal	1.23
1PL	FW_androconia	(Z)-13-docosenal	0
2PL	FW_androconia	(Z)-13-docosenal	1
3PL	FW_androconia	(Z)-13-docosenal	0.8
4AGL	FW_androconia	(Z)-13-docosenal	1.36
5AGL	FW_androconia	(Z)-13-docosenal	4.07
1PL	HW_rest	(Z)-9-octadecenal	0
2PL	HW_rest	(Z)-9-octadecenal	0
3PL	HW_rest	(Z)-9-octadecenal	0
4AGL	HW_rest	(Z)-9-octadecenal	0
5AGL	HW_rest	(Z)-9-octadecenal	0
1PL	HW_rest	octadecanal	0
2PL	HW_rest	octadecanal	0
3PL	HW_rest	octadecanal	0
4AGL	HW_rest	octadecanal	0
5AGL	HW_rest	octadecanal	0
1PL	HW_rest	(Z)-11-icosenal	0
2PL	HW_rest	(Z)-11-icosenal	0
3PL	HW_rest	(Z)-11-icosenal	0
4AGL	HW_rest	(Z)-11-icosenal	0
5AGL	HW_rest	(Z)-11-icosenal	0
1PL	HW_rest	icosanal	0
2PL	HW_rest	icosanal	0
3PL	HW_rest	icosanal	0
4AGL	HW_rest	icosanal	0
5AGL	HW_rest	icosanal	0
1PL	HW_rest	(Z)-13-docosenal	0
2PL	HW_rest	(Z)-13-docosenal	0
3PL	HW_rest	(Z)-13-docosenal	0
4AGL	HW_rest	(Z)-13-docosenal	0
5AGL	HW_rest	(Z)-13-docosenal	0
1PL	FW_rest	(Z)-9-octadecenal	0
2PL	FW_rest	(Z)-9-octadecenal	0
3PL	FW_rest	(Z)-9-octadecenal	0
4AGL	FW_rest	(Z)-9-octadecenal	0
5AGL	FW_rest	(Z)-9-octadecenal	0
1PL	FW_rest	octadecanal	0
2PL	FW_rest	octadecanal	0
3PL	FW_rest	octadecanal	0
4AGL	FW_rest	octadecanal	7.4
5AGL	FW_rest	octadecanal	0
1PL	FW_rest	(Z)-11-icosenal	0
2PL	FW_rest	(Z)-11-icosenal	0
3PL	FW_rest	(Z)-11-icosenal	0
4AGL	FW_rest	(Z)-11-icosenal	0
5AGL	FW_rest	(Z)-11-icosenal	0
1PL	FW_rest	icosanal	0
2PL	FW_rest	icosanal	0
3PL	FW_rest	icosanal	0
4AGL	FW_rest	icosanal	0
5AGL	FW_rest	icosanal	0
1PL	FW_rest	(Z)-13-docosenal	0
2PL	FW_rest	(Z)-13-docosenal	0
3PL	FW_rest	(Z)-13-docosenal	0
4AGL	FW_rest	(Z)-13-docosenal	0
5AGL	FW_rest	(Z)-13-docosenal	0
