# Supplementary material for: Male sex pheromone components in Heliconius butterflies released by the androconia affect female choice
Source: PeerJ. 2017 Nov 7;5:e3953. doi: 10.7717/peerj.3953 (PMC5680698; doi:10.7717/peerj.3953)
Supplement: Supplemental Information 4 [file peerj-05-3953-s004.csv]

Sample	Sex	o-Guaiacol	Nonanal	Benzoic acid	Naphthalene	Decanal	Ethyl 4-ethoxybenzoate	Dihydroactinidiolide	Syringaaldehyde	3,5-Dimethoxy-4-hydroxybenzyl alcohol	Unknown hydrocarbon	1-(3,5-Dimethoxy-4-hydroxybenzyl)ethanone	Unknown aromatic compound	Unknown aromatic compound	Ethyl benzoate	Methyl 1H-indol-3-acetate	Unknown compound	Methyl 1H-indol-3-carboxylate	Unknown compound	Unknown aldehyde	Unknown compound	(Z)-9-Octadecenal	Octadecanal	Unknown compound	Ethyl 4-hydroxy-3,5- dimethoxybenzoate	Unknown compound	Methyloctadecanal	Henicosadiene	Methyloctadecanal	Methyloctadecanal	Unknown compound	Octadecan-1-ol	Henicosane	Unknown alkene or alcohol	Unknown compound	Unknown compound	Methyloctadecan-1-ol	Unknown hydrocarbon	Oleyl acetate	(Z)-11-Icosenal	Icosanal	(Z)-11-Icosenol	Tricosene	Unknown compound	Tricosane	Unknown compound	Unknown compound	(Z)-13-Docosenal	Unknown compound
CAM025560	F	0	3.148744117	0	0	0	0	0	0	0	0	0	0	0	0	0	0	0	0	0	0	0	0	0	0	0	0	0	0	0	0	0	0	0	0	0	0	0	0	0	0	0	0	0	0	0	0	0	0
CAM025563	F	0	3.028326945	0	0	0	0	0	0	0	0	0	0	0	0.86321904	0	0	0	0	0	0	0	0	0	0	0	0	0	0	0	0	0	0	0	0	0	0	0	0	0	0	0	0	0	0	0	25.22731655	0	0
CAM025580	F	0	1.394033521	0	0	0	0	0	0	0	0	0	0	0	1.464550883	0	0	0	0	0	0	0	0	0	0	0	0	0	0	0	0	0	0	0	0	0	0	0	0	0	0	0	0	0	0	0	5.265515629	0	0
CAM025581	F	0	0	0	0.750938142	0	0	0	0	0	0	0	0	0	2.876190719	0	0	0	0	0	0	0	0	0	0	0	0	0	0	0	0	0	0	0	0	0	0	0	0	0	0	0	0	0	0	0	7.66559693	0	0
CAM025582	F	0	5.187132287	0	0	2.380311989	0	0	0	0	0	0	0	0	2.434205845	0	0	0	0	0	0	0	0	0	0	0	0	0	0	0	0	0	0	0	0	0	0	0	0	0	0	0	0	0	5.13909207	0	3.383504746	0	0
CAM025588	F	0	1.443008327	0	0	0	0	0	0	0	0	0	0	0	1.167446441	0	0	0	0	0	0	0	0	0	0	0	0	0	0	0	0	0	0	0	0	0	0	0	0	0	0	0	0	0	12.22502025	0	16.66297509	0	0
CAM025721	F	0.240419832	0.91935399	0	2.208547959	0	1.538853839	0	0	0	1.620762306	0	0	0	0.246649406	0	0	0	1.324097468	0	0	0	0	0	0	0	0	0	0	0	0	0	8.183663344	0	0	0	0	0	0	0	0	0	0	0	0	0	0	0	0
CAM025722	F	0	0.22175645	0	3.066484477	0	2.028070179	0	0	0	1.324664561	0	0	0	3.831096822	0	0	0	0.638394393	0	0	0	0	0	0	0	0	0	0	0	0	0	0	0	0	0	0	0	0	0	0	0	0	0	2.403680439	0	2.448664797	0	0
CAM025724	F	0.540439612	0	0	4.654328093	0	0	0	0	0	0	0	0	0	0	0	23.05421164	0	0	0	12.83112598	0	0	0	0	0	0	0	0	0	0	0	0	0	0	0	0	0	0	0	0	0	0	0	0	0	0	0	0
CAM25548W	F	0	0	0	0	0	0	0	0	0	0	0	0	0	0	0	0	0	0	0	0	0	0	0	0	0	0	0	0	0	0	0	0	0	0	0	0	0	0	0	0	0	0	0	7.709221843	0	5.150597898	0	0
CAM25549W	F	0	0.886087704	0	0	0	3.664572768	0	0	0	0	0	0	0	1.237367459	0	0	0	0.419512036	0	0	0	0	0	0	0	0	0	0	0	0	0	0	0	0	0	0	0	0	0	0	0	0	0	7.639219649	0	8.769279364	0	0
CAM025579	M	0	17.65993274	0	0.531594137	0	6.577421903	0	487.8809253	0	0	0	0	0	0	0	0	0	0	32.41462554	0	3.879713291	711.4986663	0	2.551075656	0	5.806208058	0	8.39553147	0	0	93.44810972	0	14.09504319	0	27.13385224	0	6.819227197	0	329.1959527	32.07874071	1064.303022	0.944272523	0	1.844833324	0	12.51734809	128.4177847	64.08376755
CAM025583	M	1.119445422	11.11275852	0	1.034296116	0	1.118969062	0	295.7847521	0	0	0	0	0	4.157548843	0	0	0	0	8.705831775	0	10.76715952	658.5498537	0	0	0	2.67356912	9.116572973	0	0	109.3005074	282.4395336	0	0	0	12.3582011	0	0	0	99.56871579	16.52372897	521.3368084	0	0	0	0	2.394541394	29.05365776	0
CAM025615	M	0.678841157	32.36404105	0	0	0	0	0	412.3247084	0	0	0	0	0	1.221151214	0	0	1.486248166	0	30.09057947	0	36.86631395	1692.839353	0	0	12.47503848	0	0	0	0	0	579.6245563	0	19.28431676	0	47.37606746	0	0	0	291.2595415	42.83509018	1197.560502	4.380774806	0	0	0	0	113.1875356	70.7029164
CAM025690	M	4.100383475	17.14473635	0.418772133	3.44243398	0.99518241	12.99770319	2.732850581	318.0292072	0	0	0.912568164	13.07269451	8.5193009	3.514786598	5.262748973	0	3.365520638	1.269444766	0	0	55.33825338	463.464876	39.5416017	14.64213714	0	8.974949738	0	4.638125334	40.0500572	0	164.0814044	11.09904148	27.5315883	67.82489494	0	19.42187294	0	39.87417616	167.8899015	19.82712578	727.0804513	0	6.433226042	1.600520704	0	4.958581302	78.4614465	0
CAM025697	M	6.085933136	34.12229519	0	2.338993022	0	12.2366458	0.46928293	1242.798426	0	2.584152559	2.20682903	6.832470466	1.510080515	0.699500908	9.26725658	0	3.800660918	3.999226381	0	0	23.58721779	1419.701331	0	22.87454472	0	14.3592811	0	7.021648305	39.29187821	0	441.5872261	8.388456957	25.83135157	49.97165281	0	14.3428159	0	0	188.4506168	24.95687714	940.1602335	5.3598913	0	1.130496092	0	3.737945688	77.56989295	0
CAM025700	M	0.324465043	10.04204247	0	2.127388727	24.8174459	12.70243232	0	981.5983426	0	2.21863541	0	4.464673978	0	0.768454496	2.461522615	0	1.892955688	5.358191819	0	0	7.532904438	743.9018501	0	1.07358185	5.915778048	9.301914285	0	3.761277687	38.60332326	0	254.1280864	0	12.55715672	37.5589423	0	5.91728425	7.178023834	0	77.37451516	17.92219933	387.620235	3.581408027	0	0	24.45901843	14.64329495	32.37216597	15.35043245
CAM025702	M	0.460562135	7.87795161	0	1.754906508	0	11.88681256	0.555048237	1267.108236	28.13686658	4.3382372	0.637723576	5.93078893	5.08968978	3.751386324	2.976945967	0	0.635534264	4.751383444	22.79425363	0	20.66629986	690.2000628	0	5.431683379	5.070504492	0	16.81610642	0	25.69007982	0	363.114815	11.45373206	11.46882679	33.42566853	0	0	0	0	38.41499564	16.71706886	229.6483561	5.249797633	0	0	0	66.10305323	0	0
CAM025704	M	2.848235717	5.741151594	8.50008922	2.34773081	0	7.698117693	0	831.8040283	10.90936415	0.764478775	0.888033729	8.347535723	6.923526764	3.275528636	2.554049847	0	6.977292305	2.290791609	0	0	10.82423538	362.479307	0	34.26927793	0	4.055875713	0	2.776081615	25.63060554	0	321.8442265	7.739188591	17.78002769	58.90945251	0	10.22547146	0	0	30.17314029	16.44805488	297.1754578	0	10.92884171	1.406055997	8.325724586	51.43417556	10.54797135	19.67277384
CAM025706	M	1.744095727	4.791691627	0	2.638471456	0	12.29889874	1.347009413	641.1905252	0	2.289594986	0.511792495	2.835954111	0	1.110259525	10.68183395	0.409124444	4.210077978	0.773019914	19.39222348	0	0	389.9614608	0	2.923947108	0	7.69551786	0	3.271677089	0	0	232.0078397	14.31866764	30.68043523	69.87154169	0	18.77971197	0	0	51.12100786	11.09273545	684.3730169	4.975473743	0	0	0	19.54155362	28.51643807	0
CAM025707	M	0.730048371	4.249636324	11.79088528	3.161745796	0	14.9962742	2.145439441	982.3388584	4.990861114	5.668805337	0.618244834	4.134527085	2.913227901	1.081475893	1.918566018	0	0.921346152	3.44757089	0	0	3.853148946	456.5286714	0	10.89334804	0	6.802031196	0	4.953239085	27.36514559	0	203.9771914	4.181279145	16.42433712	36.48435528	0	0	8.456849482	0	140.9315663	33.48836678	519.9377269	0	7.421614052	1.412518258	5.16696841	32.4964203	59.1060951	24.78205492
CAM25442W	M	1.504151566	23.24220973	0	1.164231208	0	6.030648875	5.207898316	1243.325087	7.635550606	1.978575305	0.646214871	7.942577501	1.925684653	0.523174847	4.987228707	0	6.710616963	0	0	0	9.229625834	1001.188463	0	82.90824714	0	20.8979852	0	9.411224505	52.81464406	0	141.2246335	3.050844921	21.36295167	43.67274474	0	13.49947133	0	0	383.5741567	30.83238455	938.880218	1.727018319	0	0	0	0	127.1509754	18.30204447
CAM25455W	M	0	22.680843	3.565692865	0.724381379	2.31363818	5.598014701	0.826305212	52.74730686	0	0	0	2.41589027	0	0	0.990762024	0	2.222136511	0	0	0	0	97.81717228	0	13.77046786	0	0	0	0	0	0	28.58881447	0	0	0	8.099580077	0	0	0	21.87833643	4.340707903	130.4282032	0.934301801	0	0	0	0	0	0
CAM25457W	M	2.984719459	17.23336151	27.5735184	0.692714923	0	1.768750185	4.659772033	208.8422199	0	0.501164112	1.27572228	17.78780466	7.299008892	0	1.495399872	0	7.784381763	0	0	0	7.048229992	883.2950326	0	60.68210723	0	9.277244538	0	7.56024238	41.87513328	0	200.5895251	4.640306376	23.95732428	63.977971	0	14.96602805	18.91173856	0	115.5958623	15.36220885	704.0466038	1.971236758	0	0	0	1.676933525	37.73109179	19.79189244
CAM25458W	M	0.313706744	9.120350227	0	0.293137561	0	1.588526198	0.694524987	83.37424743	0	0.806192371	1.764763302	2.343818918	0.339679877	0	1.406564752	0	2.764579397	0	0	0	8.233205411	464.7171225	0	54.94742256	0	8.05478964	0	3.213790708	22.66185737	0	52.81010714	0.993237374	8.84197207	17.74076037	0	0	3.991980795	0	161.4652264	12.00285534	354.4634167	0.709455267	0.452842424	0	0	0	51.03073395	0
CAM25483W	M	0	41.83643387	0	0	0	2.03062345	0	874.7154752	2.299859467	0	6.567660576	4.047890046	1.024279899	1.459522531	6.648087919	0	0.827170894	0	0	0	0	750.7859078	0	234.0598826	16.09453218	16.03871961	0	11.72645926	52.95792305	0	59.88593247	0	18.56373748	38.3698532	0	12.33896643	10.9483271	0	377.4756691	38.39923828	1059.06191	2.154746787	0	0	0	0	222.7117085	39.47732722
CAM25484W	M	1.836809279	15.1836903	0	0	1.266253543	3.293694302	1.941549497	967.639503	6.419515095	0	2.8420155	4.480107525	2.205916805	2.161953758	7.734872308	0	1.673166076	0	0	0	9.16310906	755.3279223	0	74.79768833	0	16.12378195	0	9.603060813	55.11204285	0	29.01480741	0	16.62236894	26.53467043	28.64039861	13.70511827	0	0	386.0956825	22.69837254	721.9110806	0.800598669	0	0	0	0	103.8628846	15.29603436
CAM25494W	M	1.962792682	12.26835472	0	0.276789987	0	2.943538695	1.906364144	812.6527491	11.248639	0	7.013296975	17.88889731	4.293971676	1.07954598	0.588747759	0	3.56830467	0	0	0	22.83229743	761.7179889	0	212.0211297	6.2178947	0	0	6.792185148	17.92231421	0	247.4032742	9.398803445	22.47916884	38.97956391	0	9.1497775	9.616363476	0	78.08449123	15.33960801	550.4348824	4.575564092	4.595724288	0	0	2.925029334	34.467632	31.57001654
CAM25545W	M	0	24.80686055	0	0.476440243	2.544053555	2.910204512	0	451.8677547	1.110470437	0	0	0	0	1.258351616	3.315545757	0	2.19803054	0	0	0	11.30852939	1565.525037	0	0	11.49708086	0	0	9.343923789	47.77740153	0	451.2752828	17.72425192	13.81055107	43.16052508	0	13.6601243	0	0	237.8321259	47.73495525	559.1685147	5.012331325	0	1.149779125	0	2.27173433	83.85567318	28.56220185
CAM25550W	M	3.797976888	163.1797473	0	0.366838506	2.174903125	14.86147786	0	704.1907141	7.564652667	0	0	7.677546203	0	3.878063195	1.066726038	0	0.933860039	1.266057779	13.92886201	0	0	547.6642858	0	3.756722289	0	0	0	4.453859515	0	0	302.9283889	73.2703273	15.87607905	55.66057288	0	0	8.64440992	0	59.69121261	19.88072182	446.1456255	0	8.282679126	10.8218669	0	16.13748913	42.78409602	30.12109534
CAM25551W	M	0	18.64168325	0	0.169723504	0	7.02575332	0.102544986	137.4001514	0.627399372	1.815908202	0	0	0	0.680138063	1.304471748	0	0.447323623	0.621579011	10.63228892	0	0.73416523	396.3417032	0	0	0	0	0	0.348199765	0	0	200.073532	7.754809073	7.846868524	24.18893158	0	0	4.554499128	0	43.74530011	17.94190702	279.3203684	4.962546421	0	0.924371073	0	5.730345341	22.77707195	20.35709025
[truncated: 5 more columns]
